# Supplementary material for: SPINA Carb: a simple mathematical model supporting fast in-vivo estimation of insulin sensitivity and beta cell function
Source: Sci Rep. 2022 Oct 21;12:17659. doi: 10.1038/s41598-022-22531-3 (PMC9587026; doi:10.1038/s41598-022-22531-3)
Supplement: Supplementary file 1 — Supplementary Information 1. [file 41598_2022_22531_MOESM1_ESM.dif]

TABLE
0,1
"EXCEL"
VECTORS
0,122
""
TUPLES
0,36
""
DATA
0,0
""
-1,0
BOT
1,0
"Gender"
1,0
"Age (years)"
1,0
"Height (cms)"
1,0
"Body Weight (kgs)"
1,0
"BMI (kg/m2)"
1,0
"Waist circumference (cms)"
1,0
"Waist- hip ratio"
1,0
"Waist/ht ratio"
1,0
"Glucose 0 min (mg/dl)"
1,0
"Glucose 30 min (mg/dl)"
1,0
"Glucose 60 min (mg/dl)"
1,0
"Glucose 120 min (mg/dl)"
1,0
"Insulin 0 min(�U/ml)"
1,0
"Insulin 30 min (�U/ml)"
1,0
"Insulin 60 min (�U/ml)"
1,0
"Insulin 120 min (�U/ml)"
1,0
"C- peptide 0 min (ng/ml)"
1,0
"C-peptide 30 min (ng/ml)"
1,0
"C-peptide 60 min (ng/ml)"
1,0
"C-peptide 120 min (ng/ml)"
1,0
"M Value derived from HEC"
1,0
"HDL (mg/dl)"
1,0
"LDL (mg/dl)"
1,0
"Triglycerides (mg/dl)"
1,0
"TG/HDL ratio"
1,0
"Total cholesterol (mg/dl)"
1,0
"Mcauley Index"
1,0
"FGIR"
1,0
"HOMA - IR_actual"
1,0
"HOMA_2_IR"
1,0
"QUICKI"
1,0
"Matsuda index"
1,0
"Insulinogenic index"
1,0
"Disposition index"
1,0
"SPINA-Gbeta"
1,0
"SPINA-GR"
-1,0
BOT
1,0
"Male"
0,19
V
0,165
V
0,43
V
0,15,8
V
0,65
V
0,0,86
V
0,0,39
V
0,92
V
0,171
V
0,150
V
0,111
V
0,1,2
V
0,51,7
V
0,49,1
V
0,21,7
V
0,0,7
V
0,6,1
V
0,5,8
V
0,4,4
V
0,10,66
V
0,26
V
0,53
V
0,91
V
0,3,50
V
0,105
V
0,7,98
V
0,76,67
V
0,1,1
V
0,0,18
V
0,0,49
V
0,13,3
V
0,0,63
V
0,8,51
V
0,0,29
V
0,15,83
V
-1,0
BOT
1,0
"Male"
0,20
V
0,169
V
0,54,3
V
0,19
V
0,71
V
0,0,85
V
0,0,42
V
0,85
V
0,151
V
0,197
V
0,115
V
0,0,8
V
0,12
V
0,22
V
0,12
V
0,0,95
V
0,3,2
V
0,5,8
V
0,4,6
V
0,10,94
V
0,28
V
0,70
V
0,35
V
0,1,25
V
0,114
V
0,12,03
V
0,108,75
V
0,0,2
V
0,0,11
V
0,0,54
V
0,26
V
0,0,16
V
0,4,42
V
0,0,20
V
0,26,22
V
-1,0
BOT
1,0
"Male"
0,19
V
0,170
V
0,52
V
0,18
V
0,64
V
0,0,76
V
0,0,37
V
0,91
V
0,129
V
0,147
V
0,113
V
0,1,2
V
0,49
V
0,78
V
0,62
V
0,1,1
V
0,4,5
V
0,9,2
V
0,6,2
V
0,7,73
V
0,32
V
0,82
V
0,131
V
0,4,09
V
0,142
V
0,7,15
V
0,75,83
V
0,1,7
V
0,0,18
V
0,0,49
V
0,11,23
V
0,1,25
V
0,14,12
V
0,0,29
V
0,16,06
V
-1,0
BOT
1,0
"Male"
0,18
V
0,165
V
0,59,45
V
0,21,9
V
0,84
V
0,0,92
V
0,0,5
V
0,76
V
0,144
V
0,148
V
0,102
V
0,3,8
V
0,75
V
0,99,6
V
0,111
V
0,1,4
V
0,7,75
V
0,10,5
V
0,10,8
V
0,6,22
V
0,36
V
0,70
V
0,76
V
0,2,11
V
0,119
V
0,6,11
V
0,23,16
V
0,1,09
V
0,0,53
V
0,0,40
V
0,5,7
V
0,1,04
V
0,5,96
V
0,1,03
V
0,6,41
V
-1,0
BOT
1,0
"Male"
0,20
V
0,169
V
0,60,02
V
0,21
V
0,72
V
0,0,9
V
0,0,42
V
0,86
V
0,129
V
0,89
V
0,78
V
0,5,9
V
0,55,4
V
0,39,8
V
0,22,7
V
0,5
V
0,6,5
V
0,5,7
V
0,3,9
V
0,20,04
V
0,26
V
0,51
V
0,64
V
0,2,46
V
0,105
V
0,5,7
V
0,13,22
V
0,2,7
V
0,0,86
V
0,0,38
V
0,7,6
V
0,1,15
V
0,8,8
V
0,1,48
V
0,3,57
V
-1,0
BOT
1,0
"Male"
0,21
V
0,170,5
V
0,65,38
V
0,22,6
V
0,78
V
0,0,85
V
0,0,45
V
0,7,04
V
0,148
V
0,78
V
0,70
V
0,3,1
V
0,111,4
V
0,123,1
V
0,44,5
V
0,0,2
V
0,0,2
V
0,0,4
V
0,0,1
V
0,4,30
V
0,24
V
0,60
V
0,81
V
0,3,38
V
0,103
V
0,6,34
V
0,28,06
V
0,0,8
V
0,0,45
V
0,0,41
V
0,7,04
V
0,1,61
V
0,11,38
V
0,5,98
V
0,101,67
V
-1,0
BOT
1,0
"Male"
0,18
V
0,166
V
0,50,96
V
0,18,5
V
0,79
V
0,0,97
V
0,0,47
V
0,89
V
0,144
V
0,135
V
0,104
V
0,5
V
0,43,2
V
0,42,7
V
0,42,2
V
0,0,3
V
0,0,6
V
0,1,8
V
0,0,9
V
0,6,73
V
0,35
V
0,108
V
0,92
V
0,2,63
V
0,150
V
0,5,33
V
0,18,20
V
0,0,2
V
0,0,74
V
0,0,38
V
0,6,91
V
0,0,7
V
0,4,8
V
0,1,23
V
0,4,02
V
-1,0
BOT
1,0
"Male"
0,18
V
0,170
V
0,52,6
V
0,18,2
V
0,68
V
0,0,82
V
0,0,4
V
0,91
V
0,144
V
0,95
V
0,129
V
0,3,2
V
0,172
V
0,42,4
V
0,43
V
0,1,1
V
0,12,5
V
0,7,8
V
0,8,4
V
0,5,59
V
0,24
V
0,64
V
0,32
V
0,1,33
V
0,104
V
0,8,39
V
0,27,50
V
0,0,8
V
0,0,48
V
0,0,41
V
0,6,52
V
0,3,18
V
0,20,77
V
0,0,78
V
0,6,07
V
-1,0
BOT
1,0
"Male"
0,21
V
0,174
V
0,62,26
V
0,20,5
V
0,77
V
0,0,88
V
0,0,44
V
0,94
V
0,174
V
0,155
V
0,115
V
0,4,7
V
0,124,9
V
0,133,5
V
0,63,5
V
0,2,2
V
0,2
V
0,2
V
0,5,65
V
0,6,40
V
0,34
V
0,139
V
0,47
V
0,1,38
V
0,184
V
0,6,68
V
0,18,30
V
0,1,4
V
0,0,71
V
0,0,38
V
0,4,03
V
0,1,5
V
0,6,06
V
0,1,12
V
0,3,98
V
-1,0
BOT
1,0
"Male"
0,20
V
0,165
V
0,52
V
0,19,1
V
0,61
V
0,0,78
V
0,0,36
V
0,98
V
0,177
V
0,128
V
0,106
V
0,0,9
V
0,34,7
V
0,40
V
0,13
V
0,0,8
V
0,4,7
V
0,5,7
V
0,3,4
V
0,13,61
V
0,29
V
0,73
V
0,52
V
0,1,79
V
0,116
V
0,10,3
V
0,103,33
V
0,0,6
V
1,0
""
0,0,52
V
0,17,8
V
0,0,42
V
0,7,63
V
0,0,21
V
0,19,43
V
-1,0
BOT
1,0
"Male"
0,19
V
0,173
V
0,75,34
V
0,25,2
V
0,83
V
0,0,89
V
0,0,47
V
0,109
V
0,147
V
0,132
V
0,92
V
0,8,5
V
0,100
V
0,56,7
V
0,8,1
V
0,3,4
V
0,11,4
V
0,10,3
V
0,8,1
V
0,9,56
V
0,35
V
0,133
V
0,103
V
0,2,94
V
0,183
V
0,4,44
V
0,10,82
V
0,0,7
V
0,1,34
V
0,0,35
V
0,4,21
V
0,2,4
V
0,10,1
V
0,1,87
V
0,1,84
V
-1,0
BOT
1,0
"Male"
0,20
V
0,173,5
V
0,50
V
0,16,7
V
0,60
V
0,0,75
V
0,0,34
V
0,84
V
0,132
V
0,107
V
0,100
V
0,2,3
V
0,19,2
V
0,21,3
V
0,22,6
V
0,0,1
V
0,0,26
V
0,0,21
V
0,0,5
V
0,9,95
V
0,35
V
0,72
V
0,46
V
0,1,31
V
0,133
V
0,8,03
V
0,38,26
V
0,3,9
V
0,0,33
V
0,0,43
V
0,15,9
V
0,0,35
V
0,5,61
V
0,0,59
V
0,9,31
V
-1,0
BOT
1,0
"Male"
0,19
V
0,169
V
0,62,8
V
0,22
V
0,74
V
0,0,82
V
0,0,43
V
0,87
V
0,142
V
0,92
V
0,88
V
0,1,5
V
0,65,1
V
0,26,3
V
0,21,4
V
0,0,2
V
0,0,8
V
0,0,7
V
0,1,5
V
0,7,68
V
0,29
V
0,67
V
0,138
V
0,4,76
V
0,116
V
0,6,6
V
0,62,00
V
0,0,3
V
0,0,22
V
0,0,47
V
0,15,3
V
0,1,15
V
0,17,7
V
0,0,37
V
0,13,62
V
-1,0
BOT
1,0
"Male"
0,19
V
0,184
V
0,61,2
V
0,18,1
V
0,68
V
0,0,77
V
0,0,36
V
0,10,04
V
0,164
V
0,119
V
0,91
V
0,3,8
V
0,43
V
0,21,8
V
0,9,6
V
0,0,5
V
0,3,1
V
0,3,7
V
0,2,2
V
0,16,98
V
0,31
V
0,38
V
0,64
V
0,2,06
V
0,86
V
0,6,45
V
0,24,21
V
0,1,2
V
0,0,57
V
0,0,39
V
0,10,4
V
0,0,55
V
0,5,74
V
0,5,25
V
0,57,89
V
-1,0
BOT
1,0
"Male"
0,19
V
0,176
V
0,59,7
V
0,19,3
V
0,72
V
0,0,84
V
0,0,4
V
0,88
V
0,136
V
0,110
V
0,129
V
0,3,7
V
0,48,5
V
0,33,2
V
0,93,9
V
0,1,8
V
0,6,4
V
0,6,4
V
0,9,2
V
0,7,72
V
0,27
V
0,64
V
0,57
V
0,2,11
V
0,106
V
0,6,73
V
0,25,41
V
0,0,5
V
0,0,55
V
0,0,39
V
0,7,3
V
0,0,93
V
0,6,82
V
0,0,92
V
0,5,49
V
-1,0
BOT
1,0
"Male"
0,19
V
0,171
V
0,61,52
V
0,21
V
0,75
V
0,0,86
V
0,0,43
V
0,81
V
0,89
V
0,71
V
0,80
V
0,1,1
V
0,45,1
V
0,19,4
V
0,7,4
V
0,0,6
V
0,8,9
V
0,5,2
V
0,2,2
V
0,12,43
V
0,35
V
0,104
V
0,129
V
0,3,69
V
0,169
V
0,7,34
V
0,70,00
V
0,0,5
V
0,0,16
V
0,0,52
V
0,26,3
V
0,5,5
V
0,144,6
V
0,0,29
V
0,20,27
V
-1,0
BOT
1,0
"Male"
0,22
V
0,173
V
0,68,2
V
0,22,8
V
0,83
V
0,0,9
V
0,0,47
V
0,85
V
0,141
V
0,92
V
0,108
V
0,3,3
V
0,63,4
V
0,28,8
V
0,29,3
V
0,2,4
V
0,10,6
V
0,8,3
V
0,8,8
V
0,5,39
V
0,23
V
0,100
V
0,144
V
0,6,26
V
0,139
V
0,5,21
V
0,24,85
V
0,0,7
V
0,0,48
V
0,0,41
V
0,9,82
V
0,1,07
V
0,10,54
V
0,0,84
V
0,6,42
V
-1,0
BOT
1,0
"Male"
0,20
V
0,164
V
0,65
V
0,24,2
V
0,79
V
0,0,79
V
0,0,48
V
0,80
V
0,116
V
0,73
V
0,98
V
0,6,6
V
0,85
V
0,100
V
0,160
V
0,0,3
V
0,9,6
V
0,1,8
V
0,10
V
0,7,27
V
0,43
V
0,100
V
0,120
V
0,2,79
V
0,178
V
0,4,54
V
0,19,55
V
0,1,1
V
1,0
""
0,0,39
V
0,4,57
V
0,2,17
V
0,9,96
V
0,1,73
V
0,3,50
V
-1,0
BOT
1,0
"Male"
0,19
V
0,179,5
V
0,56,2
V
0,17,5
V
0,64
V
0,0,78
V
0,0,35
V
0,89
V
0,76
V
0,77
V
0,60
V
0,2,8
V
0,21,9
V
0,16,9
V
0,4,9
V
0,0,6
V
0,3,8
V
0,2,4
V
0,1,2
V
0,14,20
V
0,31
V
0,41
V
0,36
V
0,1,16
V
0,87
V
0,8,39
V
0,33,21
V
0,0,5
V
0,0,42
V
0,0,41
V
0,18,9
V
0,2,1
V
0,1,3
V
0,0,69
V
0,7,12
V
-1,0
BOT
1,0
"Male"
0,19
V
0,171
V
0,62
V
0,21,2
V
0,72
V
0,0,77
V
0,0,42
V
0,98
V
0,171
V
0,160
V
0,110
V
0,12,9
V
0,82,3
V
0,120,3
V
0,53,1
V
0,0,4
V
0,1,4
V
0,0,3
V
0,0,5
V
0,12,07
V
0,25
V
0,50
V
0,124
V
0,4,96
V
0,99
V
0,3,73
V
0,6,67
V
0,1
V
0,1,94
V
0,0,33
V
0,2,62
V
0,0,95
V
0,2,5
V
0,3,01
V
0,1,42
V
-1,0
BOT
1,0
"Male"
0,19
V
0,173
V
0,61
V
0,20,4
V
0,69
V
0,0,77
V
0,0,39
V
0,85
V
0,117
V
0,111
V
0,81
V
0,0,5
V
0,15
V
0,18,7
V
0,6,5
V
0,1,9
V
0,2,9
V
0,3,7
V
0,1,7
V
0,12,73
V
0,30
V
0,72
V
0,98
V
0,3,27
V
0,126
V
0,9,96
V
0,170,00
V
0,0,4
V
0,0,07
V
0,0,61
V
0,43,09
V
0,0,45
V
0,19,5
V
0,0,13
V
0,41,91
V
-1,0
BOT
1,0
"Male"
0,19
V
0,169
V
0,60,94
V
0,21,3
V
0,76
V
0,0,84
V
0,0,44
V
0,104
V
0,168
V
0,125
V
0,110
V
0,1
V
0,99,6
V
0,55,6
V
0,26,4
V
0,2,7
V
0,7
V
0,6,1
V
0,5,4
V
0,12,03
V
0,30
V
0,124
V
0,58
V
0,1,93
V
0,170
V
0,9,66
V
0,88,00
V
0,0,5
V
0,0,15
V
0,0,51
V
0,11,8
V
0,1,54
V
0,18,4
V
0,0,23
V
0,16,18
V
-1,0
BOT
1,0
"Male"
0,19
V
0,185
V
0,90,4
V
0,26,4
V
0,94
V
0,0,89
V
0,0,5
V
0,97
V
0,151
V
0,106
V
0,94
V
0,3,5
V
0,109,6
V
0,50,5
V
0,12,3
V
0,2,74
V
0,7,3
V
0,7
V
0,5,47
V
0,15,13
V
0,33
V
0,91
V
0,40
V
0,1,21
V
0,133
V
0,7,63
V
0,25,43
V
0,0,9
V
0,0,53
V
0,0,40
V
0,7,22
V
0,1,96
V
0,14,2
V
0,0,82
V
0,5,11
V
-1,0
BOT
1,0
"Male"
0,20
V
0,173
V
0,66,9
V
0,22,4
V
0,77
V
0,0,88
V
0,0,44
V
0,84
V
0,156
V
0,121
V
0,98
V
0,6,4
V
0,87,6
V
0,57,3
V
0,37,8
V
0,2,8
V
0,7
V
0,6,8
V
0,7,2
V
0,8,63
V
0,32
V
0,109
V
0,151
V
0,4,72
V
0,175
V
0,4,27
V
0,13,59
V
0,3,9
V
0,0,93
V
0,0,36
V
0,5,38
V
0,1,12
V
0,6,07
V
0,1,63
V
0,3,40
V
-1,0
BOT
1,0
"Male"
0,20
V
0,188
V
0,57,04
V
0,16,1
V
0,73
V
0,0,86
V
0,0,38
V
0,87
V
0,151
V
0,161
V
0,124
V
0,4,1
V
0,81,9
V
0,136,8
V
0,99,9
V
0,1,06
V
0,7,03
V
0,4,3
V
0,8,57
V
0,6,13
V
0,31
V
0,86
V
0,107
V
0,3,45
V
0,140
V
0,5,38
V
0,21,95
V
0,0,7
V
0,0,6
V
0,0,39
V
0,4,53
V
0,1,21
V
0,5,52
V
0,1,02
V
0,5,03
V
-1,0
BOT
1,0
"Male"
0,18
V
0,167
V
0,47,3
V
0,17
V
0,64
V
0,0,8
V
0,0,38
V
0,87
V
0,188
V
0,135
V
0,133
V
0,4,5
V
0,76,4
V
0,53,1
V
0,52,2
V
0,0,54
V
0,2,61
V
0,3,3
V
0,3,22
V
0,13,21
V
0,32
V
0,59
V
0,55
V
0,1,72
V
0,112
V
0,6,44
V
0,18,89
V
0,0,3
V
0,0,66
V
0,0,39
V
0,5,85
V
0,0,71
V
0,4,16
V
0,1,12
V
0,4,59
V
-1,0
BOT
1,0
"Male"
0,20
V
0,167
V
0,51,5
V
0,18,5
V
0,71
V
0,0,88
V
0,0,42
V
0,94
V
0,186
V
0,170
V
0,119
V
0,2,6
V
0,13,2
V
0,28,6
V
0,25,5
V
0,0,78
V
0,7,1
V
0,8,4
V
0,6,7
V
0,12,49
V
0,31
V
0,74
V
0,61
V
0,1,97
V
0,120
V
0,7,28
V
0,32,69
V
0,0,4
V
0,0,39
V
0,0,43
V
0,11,4
V
0,0,11
V
0,1,31
V
0,0,62
V
0,7,15
V
-1,0
BOT
1,0
"Male"
0,22
V
0,187
V
0,59,8
V
0,17,1
V
0,65
V
0,0,76
V
0,0,34
V
0,100
V
0,150
V
0,126
V
0,88
V
0,1,4
V
0,10,4
V
0,20,1
V
0,4,4
V
0,0,9
V
0,3,9
V
0,4,5
V
0,1,1
V
0,16,34
V
0,32
V
0,100
V
0,71
V
0,2,22
V
0,170
V
0,8,25
V
0,64,29
V
0,0,2
V
0,0,21
V
0,0,48
V
0,22,9
V
0,0,18
V
0,4,12
V
0,0,32
V
0,12,19
V
-1,0
BOT
1,0
"Male"
0,22
V
0,171
V
0,68,1
V
0,23,3
V
0,80
V
0,0,81
V
0,0,46
V
0,90
V
0,161
V
0,143
V
0,101
V
0,2,8
V
0,51,8
V
0,54,9
V
0,19,8
V
0,0,4
V
0,0,7
V
0,0,5
V
0,0,47
V
0,8,48
V
0,29
V
0,79
V
0,86
V
0,2,97
V
0,119
V
0,6,41
V
0,29,64
V
0,2,3
V
0,0,42
V
0,0,42
V
0,8,85
V
0,0,69
V
0,6,1
V
0,0,69
V
0,7,02
V
-1,0
BOT
1,0
"Male"
0,19
V
0,173
V
0,70,9
V
0,23,7
V
0,82
V
0,0,82
V
0,0,47
V
0,89
V
0,168
V
0,149
V
0,106
V
0,10,7
V
0,177,9
V
0,196,9
V
0,82,4
V
0,1,82
V
0,10,9
V
0,13,6
V
0,8,4
V
0,4,21
V
0,30
V
0,74
V
0,82
V
0,2,73
V
0,118
V
0,4,47
V
0,8,60
V
0,0,9
V
0,1,57
V
0,0,33
V
0,2,35
V
0,2,11
V
0,5
V
0,2,64
V
0,1,92
V
-1,0
BOT
1,0
"Male"
0,19
V
0,166,5
V
0,47,24
V
0,17,1
V
0,67
V
0,0,81
V
0,0,4
V
0,90
V
0,134
V
0,92
V
0,92
V
0,6
V
0,90,8
V
0,10,8
V
0,32,1
V
0,1,3
V
0,10,6
V
0,4,3
V
0,4,8
V
0,15,72
V
0,28
V
0,80
V
0,158
V
0,5,64
V
0,130
V
0,4,29
V
0,15,33
V
0,2,5
V
0,0,89
V
0,0,36
V
0,7,13
V
0,1,93
V
0,13,78
V
0,1,47
V
0,3,32
V
-1,0
BOT
1,0
"Male"
0,18
V
0,183
V
0,59,5
V
0,17,8
V
0,72
V
0,0,83
V
0,0,39
V
0,84
V
0,189
V
0,100
V
0,86
V
0,8,9
V
0,59,2
V
0,34,7
V
0,26,6
V
0,2,7
V
0,8,6
V
0,7,9
V
0,6,1
V
0,8,41
V
0,36
V
0,82
V
0,111
V
0,3,08
V
0,139
V
0,4,28
V
0,9,78
V
0,0,9
V
0,1,29
V
0,0,35
V
0,5,67
V
0,0,47
V
0,2,71
V
0,2,27
V
0,2,46
V
-1,0
BOT
1,0
"Male"
0,19
V
0,170
V
0,53,1
V
0,18,4
V
0,67
V
0,0,79
V
0,0,39
V
0,100
V
0,135
V
0,128
V
0,120
V
0,2,2
V
0,19,8
V
0,19
V
0,25
V
0,0,5
V
0,0,9
V
0,3,1
V
0,3,3
V
0,7,99
V
0,32
V
0,71
V
0,70
V
0,2,19
V
0,115
V
0,7,31
V
0,40,45
V
0,0,42
V
0,0,34
V
0,0,44
V
0,14,02
V
0,0,5
V
0,7,05
V
0,0,51
V
0,7,78
V
-1,0
BOT
1,0
"Male"
0,19
V
0,181
V
0,56,54
V
0,17,2
V
0,68
V
0,0,83
V
0,0,27
V
0,93
V
0,140
V
0,146
V
0,128
V
0,2,1
V
0,30,9
V
0,21,7
V
0,24,9
V
0,0,8
V
0,2,9
V
0,4,7
V
0,4,3
V
0,10,26
V
0,25
V
0,75
V
0,94
V
0,3,76
V
0,119
V
0,6,75
V
0,37,62
V
0,0,2
V
0,0,32
V
0,0,45
V
0,13,3
V
0,0,61
V
0,8,16
V
0,0,50
V
0,8,95
V
-1,0
BOT
1,0
"Male"
0,21
V
0,178
V
0,60,68
V
0,19,1
V
0,68
V
0,0,78
V
0,0,38
V
0,100
V
0,172
V
0,182
V
0,106
V
0,1,4
V
0,3,8
V
0,6,8
V
0,8,4
V
0,1,5
V
0,8,4
V
0,2,9
V
0,5
V
0,22,42
V
0,22
V
0,63
V
0,104
V
0,4,73
V
0,111
V
0,7,33
V
0,40,48
V
0,0,9
V
1,0
""
0,0,44
V
0,31
V
0,1,2
V
0,37,1
V
0,0,32
V
0,12,19
V
-1,0
BOT
1,0
"Male"
0,20
V
0,168
V
0,61
V
0,21,6
V
0,73
V
0,0,84
V
0,0,43
V
0,95
V
0,189
V
0,162
V
0,112
V
0,8,29
V
0,71,96
V
0,99,36
V
0,42,8
V
0,3,32
V
0,7
V
0,7
V
0,7
V
0,7,90
V
0,36
V
0,83
V
0,75
V
0,2,08
V
0,130
V
0,4,93
V
0,10,25
V
0,0,2
V
0,1,25
V
0,0,35
V
0,3,57
V
0,0,67
V
0,2,42
V
0,1,97
V
0,2,26
V
-1,0
BOT
1,0
"Male"
0,20
V
0,175
V
0,51,2
V
0,16,7
V
0,68
V
0,0,85
V
0,0,38
V
0,91
V
0,133
V
0,117
V
0,106
V
0,4,3
V
0,72,9
V
0,15,1
V
0,31,3
V
0,2,2
V
0,7
V
0,5,7
V
0,6,6
V
0,10,27
V
0,26
V
0,72
V
0,65
V
0,2,50
V
0,110
V
0,6,2
V
0,21,63
V
0,0,2
V
0,0,64
V
0,0,38
V
0,8,3
V
0,1,63
V
0,13,57
V
0,1,05
V
0,4,53
V
-1,0
BOT
1,0
"Male"
0,19
V
0,169
V
0,44
V
0,15,4
V
0,61
V
0,0,79
V
0,0,36
V
0,100
V
0,168
V
0,176
V
0,123
V
0,1,9
V
0,19,9
V
0,15,2
V
0,7,2
V
0,2,2
V
0,7
V
0,7
V
0,7
V
0,12,16
V
0,43
V
0,70
V
0,51
V
0,1,19
V
0,135
V
0,8,4
V
0,51,58
V
0,0,3
V
1,0
""
0,0,44
V
0,16,4
V
0,0,26
V
0,4,37
V
0,0,44
V
0,9,00
V
-1,0
BOT
1,0
"Male"
0,21
V
0,167
V
0,45,96
V
0,16,5
V
0,62
V
0,0,79
V
0,0,37
V
0,108
V
0,162
V
0,163
V
0,105
V
0,29,6
V
0,79,7
V
0,114,8
V
0,40,6
V
0,4
V
0,9,6
V
0,10,2
V
0,9,8
V
0,8,33
V
0,35
V
0,114
V
0,108
V
0,3,09
V
0,170
V
0,3,08
V
0,49,47
V
0,0,3
V
0,4,42
V
0,0,44
V
0,1,7
V
0,0,92
V
0,1,57
V
0,6,54
V
0,0,58
V
-1,0
BOT
1,0
"Male"
0,21
V
0,166,5
V
0,70,5
V
0,25,6
V
0,78
V
0,0,86
V
0,0,46
V
0,93
V
0,161
V
0,139
V
0,116
V
0,0,9
V
0,61,7
V
0,77,6
V
0,34,1
V
0,1,3
V
0,4,6
V
0,7,3
V
0,9,2
V
0,7,16
V
0,35
V
0,137
V
0,62
V
0,1,77
V
0,182
V
0,9,74
V
0,96,67
V
0,2,4
V
1,0
""
0,0,53
V
0,13
V
0,0,9
V
0,11,6
V
0,0,22
V
0,20,80
V
-1,0
BOT
1,0
"Male"
0,20
V
0,163
V
0,54,4
V
0,20,5
V
0,66
V
0,0,81
V
0,0,4
V
0,93
V
0,191
V
0,126
V
0,98
V
0,1,9
V
0,12
V
0,49,8
V
0,58,8
V
0,1,91
V
0,3,55
V
0,5,89
V
0,4,97
V
0,13,71
V
0,28
V
0,76
V
0,100
V
0,3,57
V
0,119
V
0,6,81
V
0,49,47
V
0,1,4
V
0,0,29
V
0,0,44
V
0,10,8
V
0,0,1
V
0,1,11
V
0,0,46
V
0,9,89
V
-1,0
BOT
1,0
"Male"
0,21
V
0,168
V
0,55,06
V
0,19,5
V
0,70
V
0,0,85
V
0,0,41
V
0,82
V
0,121
V
0,85
V
0,67
V
0,4,3
V
0,58,6
V
0,21,4
V
0,2,7
V
0,3,4
V
0,4,2
V
0,6,4
V
0,5,1
V
0,12,21
V
0,28
V
0,79
V
0,43
V
0,1,54
V
0,124
V
0,7,05
V
0,18,37
V
0,0,9
V
0,0,62
V
0,0,40
V
0,11,5
V
0,1,4
V
0,16,06
V
0,1,11
V
0,5,17
V
-1,0
BOT
1,0
"Male"
0,21
V
0,171
V
0,47,02
V
0,16,1
V
0,61
V
0,0,78
V
0,0,35
V
0,86
V
0,155
V
0,157
V
0,114
V
0,0,9
V
0,51,9
V
0,65,1
V
0,42,7
V
0,1,5
V
0,6,1
V
0,7,4
V
0,7,4
V
0,10,80
V
0,46
V
0,74
V
0,37
V
0,0,80
V
0,144
V
0,11,4
V
0,78,89
V
0,1,7
V
1,0
""
0,0,55
V
0,14
V
0,0,74
V
0,10,36
V
0,0,23
V
0,22,98
V
-1,0
BOT
1,0
"Male"
0,19
V
0,165
V
0,52,5
V
0,19,3
V
0,63
V
0,0,83
V
0,0,38
V
0,92
V
0,166
V
0,117
V
0,122
V
0,1
V
0,3,6
V
0,25,2
V
0,20,7
V
0,0,19
V
0,0,85
V
0,0,5
V
0,0,15
V
0,12,68
V
0,28
V
0,47
V
0,52
V
0,1,86
V
0,90
V
0,9,99
V
0,106,00
V
0,0,5
V
0,0,15
V
0,0,49
V
0,23,35
V
0,0,03
V
0,0,82
V
0,0,24
V
0,18,99
V
-1,0
BOT
1,0
"Male"
0,20
V
0,173
V
0,58,68
V
0,19,6
V
0,69
V
0,0,86
V
0,0,39
V
0,8
V
0,152
V
0,76
V
0,79
V
0,5,1
V
0,79,6
V
0,24,3
V
0,14,4
V
0,0,2
V
0,0,5
V
0,0,4
V
0,0,3
V
0,14,49
V
0,39
V
0,79
V
0,73
V
0,1,87
V
0,141
V
0,5,7
V
0,19,22
V
0,1,5
V
0,0,76
V
0,0,37
V
0,8,09
V
0,1,24
V
0,10,05
V
0,8,71
V
0,54,66
V
-1,0
BOT
1,0
"Male"
0,18
V
0,177
V
0,57,3
V
0,18,3
V
0,71
V
0,0,79
V
0,0,4
V
0,89
V
0,99
V
0,88
V
0,92
V
0,5,7
V
0,19,2
V
0,26,7
V
0,30
V
0,0,1
V
0,0,1
V
0,0,2
V
0,0,5
V
0,10,20
V
0,26
V
0,51
V
0,59
V
0,2,27
V
0,89
V
0,5,9
V
0,14,91
V
0,1,7
V
0,0,84
V
0,0,37
V
0,10,9
V
0,1,35
V
0,14,7
V
0,1,40
V
0,3,54
V
-1,0
BOT
1,0
"Male"
0,19
V
0,177
V
0,57,3
V
0,18,3
V
0,70
V
0,0,79
V
0,0,39
V
0,94
V
0,109
V
0,114
V
0,99
V
0,7,5
V
0,25,2
V
0,35,1
V
0,35,9
V
0,0,7
V
0,1,8
V
0,2,7
V
0,2,1
V
0,7,05
V
0,26
V
0,54
V
0,34
V
0,1,31
V
0,97
V
0,6,49
V
0,12,27
V
0,3,1
V
0,1,13
V
0,0,35
V
0,6,73
V
0,1,18
V
0,7,94
V
0,1,79
V
0,2,52
V
-1,0
BOT
1,0
"Male"
0,19
V
0,176
V
0,54,64
V
0,17,6
V
0,64
V
0,0,77
V
0,0,36
V
0,107
V
0,183
V
0,161
V
0,116
V
0,17,5
V
0,145,9
V
0,39,9
V
0,89,3
V
0,1
V
0,6,2
V
0,3,3
V
0,7,9
V
0,10,46
V
0,46
V
0,64
V
0,32
V
0,0,70
V
0,118
V
0,5,22
V
0,5,20
V
0,0,2
V
0,2,68
V
0,0,31
V
0,2,17
V
0,1,7
V
0,3,67
V
0,3,89
V
0,0,94
V
-1,0
BOT
1,0
"Male"
0,19
V
0,166
V
0,49,2
V
0,17,9
V
0,64
V
0,0,76
V
0,0,38
V
0,77
V
0,111
V
0,60
V
0,61
V
0,3,5
V
0,51,2
V
0,19
V
0,24
V
0,1,1
V
0,7,6
V
0,2,9
V
0,4,2
V
0,12,13
V
0,29
V
0,87
V
0,61
V
0,2,10
V
0,132
V
0,6,7
V
0,23,43
V
0,0,6
V
0,0,49
V
0,0,41
V
0,13,6
V
0,1,4
V
0,19,2
V
0,0,94
V
0,6,84
V
-1,0
BOT
1,0
"Male"
0,20
V
0,173
V
0,60
V
0,20
V
0,78
V
0,0,91
V
0,0,45
V
0,83
V
0,134
V
0,120
V
0,92
V
0,2,5
V
0,48,1
V
0,26
V
0,9,3
V
0,1,5
V
0,4,5
V
0,4
V
0,3,1
V
0,6,07
V
0,22
V
0,74
V
0,82
V
0,3,73
V
0,102
V
0,6,71
V
0,30,80
V
0,0,8
V
0,0,36
V
0,0,44
V
0,13,28
V
0,0,69
V
0,11,87
V
0,0,64
V
0,8,70
V
-1,0
BOT
1,0
"Male"
0,21
V
0,174
V
0,48,5
V
0,16
V
0,66
V
0,0,89
V
0,0,37
V
0,77
V
0,193
V
0,199
V
0,105
V
0,3,3
V
0,61
V
0,127
V
0,86
V
0,1,1
V
0,7,9
V
0,14,4
V
0,10,9
V
0,11,37
V
0,40
V
0,122
V
0,121
V
0,3,03
V
0,190
V
0,5,5
V
0,24,24
V
0,0,2
V
0,0,47
V
0,0,41
V
0,5,4
V
0,0,49
V
0,2,68
V
0,0,89
V
0,7,25
V
-1,0
BOT
1,0
"Male"
0,19
V
0,168
V
0,47,5
V
0,16,8
V
0,66
V
0,0,82
V
0,0,39
V
0,88
V
0,120
V
0,123
V
0,111
V
0,3,5
V
0,43,5
V
0,44
V
0,35
V
0,0,24
V
0,1,8
V
0,1,8
V
0,1,9
V
0,8,17
V
0,32
V
0,94
V
0,78
V
0,2,44
V
0,152
V
0,6,2
V
0,23,43
V
0,0,2
V
0,0,52
V
0,0,41
V
0,8,8
V
0,1,25
V
0,10,99
V
0,0,87
V
0,5,79
V
-1,0
BOT
1,0
"Male"
0,19
V
0,168
V
0,67,7
V
0,24
V
0,85
V
0,0,89
V
0,0,5
V
0,97
V
0,153
V
0,106
V
0,105
V
0,18
V
0,151
V
0,115
V
0,87
V
0,2,7
V
0,15,3
V
0,13,5
V
0,12,9
V
0,6,43
V
0,36
V
0,108
V
0,76
V
0,2,11
V
0,170
V
0,3,95
V
0,4,89
V
0,0,2
V
0,2,68
V
0,0,31
V
0,2,16
V
0,2,37
V
0,5,14
V
0,4,22
V
0,1,05
V
-1,0
BOT
1,0
"Male"
0,18
V
0,176
V
0,60
V
0,19,4
V
0,74
V
0,0,8
V
0,0,42
V
0,82
V
0,150
V
0,96
V
0,80
V
0,2,7
V
0,106
V
0,97
V
0,1
V
0,0,4
V
0,4,1
V
0,4,8
V
0,1,3
V
0,16,00
V
0,30
V
0,82
V
0,60
V
0,2,00
V
0,132
V
0,7,24
V
0,30,00
V
0,1,1
V
0,0,39
V
0,0,43
V
0,8,28
V
0,1,51
V
0,12,5
V
0,0,70
V
0,8,18
V
-1,0
BOT
1,0
"Male"
0,19
V
0,163
V
0,53,76
V
0,20,2
V
0,70
V
0,0,83
V
0,0,42
V
0,91
V
0,185
V
0,153
V
0,81
V
0,9,4
V
0,109
V
0,112
V
0,35
V
0,0,8
V
0,5,3
V
0,7
V
0,3,5
V
0,6,49
V
0,26
V
0,83
V
0,65
V
0,2,50
V
0,122
V
0,4,98
V
0,9,47
V
0,0,9
V
0,1,39
V
0,0,34
V
0,3,3
V
0,1,05
V
0,3,5
V
0,2,29
V
0,2,11
V
-1,0
BOT
1,0
"Male"
0,18
V
0,170
V
0,55
V
0,19
V
0,65
V
0,0,76
V
0,0,38
V
0,85
V
0,152
V
0,128
V
0,98
V
0,4,2
V
0,51
V
0,60
V
0,48
V
0,1,5
V
0,6,1
V
0,8
V
0,6,5
V
0,10,15
V
0,32
V
0,68
V
0,61
V
0,1,91
V
0,115
V
0,6,36
V
0,19,05
V
0,2,2
V
0,0,61
V
0,0,40
V
0,6,95
V
0,0,7
V
0,4,85
V
0,1,06
V
0,5,06
V
-1,0
BOT
1,0
"Male"
0,19
V
0,167
V
0,57
V
0,20,4
V
0,66
V
0,0,74
V
0,0,39
V
0,85
V
0,132
V
0,118
V
0,97
V
0,1,8
V
0,38,5
V
0,44
V
0,29
V
0,0,9
V
0,3,4
V
0,5,3
V
0,5,2
V
0,5,71
V
0,27
V
0,65
V
0,85
V
0,3,15
V
0,111
V
0,8,58
V
0,43,89
V
0,0,3
V
0,0,26
V
0,0,46
V
0,13,17
V
0,0,78
V
0,10,3
V
0,0,46
V
0,11,70
V
-1,0
BOT
1,0
"Male"
0,20
V
0,170
V
0,52
V
0,18
V
0,65
V
0,0,86
V
0,0,38
V
0,84
V
0,150
V
0,114
V
0,108
V
0,4,3
V
0,20,3
V
0,46,5
V
0,42,7
V
0,4,24
V
0,7
V
0,5,76
V
0,7
V
0,9,46
V
0,36
V
0,87
V
0,116
V
0,3,22
V
0,148
V
0,5,18
V
0,20,23
V
0,0,9
V
0,0,63
V
0,0,39
V
0,8,34
V
0,0,24
V
0,2,02
V
0,1,10
V
0,5,02
V
-1,0
BOT
1,0
"Male"
0,19
V
0,179,5
V
0,58,4
V
0,18,2
V
0,68
V
0,0,84
V
0,0,37
V
0,90
V
0,139
V
0,85
V
0,73
V
0,6,9
V
0,74,7
V
0,72
V
0,27,9
V
0,0,9
V
0,5,8
V
0,5,3
V
0,4,2
V
0,13,00
V
0,29
V
0,84
V
0,86
V
0,2,97
V
0,136
V
0,4,98
V
0,12,03
V
0,0,7
V
0,1,02
V
0,0,36
V
0,5,59
V
0,1,38
V
0,7,73
V
0,1,69
V
0,2,89
V
-1,0
BOT
1,0
"Male"
0,21
V
0,167
V
0,52,46
V
0,18,8
V
0,65
V
0,0,77
V
0,0,38
V
0,90
V
0,178
V
0,173
V
0,105
V
0,3,1
V
0,46,2
V
0,67,5
V
0,26,3
V
0,0,1
V
0,0,2
V
0,0,6
V
0,0,3
V
0,12,46
V
0,29
V
0,74
V
0,62
V
0,2,14
V
0,114
V
0,6,89
V
0,26,77
V
0,1,2
V
0,0,46
V
0,0,41
V
0,7,46
V
0,0,48
V
0,3,65
V
0,0,76
V
0,6,35
V
-1,0
BOT
1,0
"Male"
0,20
V
0,160
V
0,49,1
V
0,19,2
V
0,68
V
0,0,85
V
0,0,42
V
0,80
V
0,127
V
0,107
V
0,104
V
0,4,5
V
0,41,6
V
0,43,7
V
0,37
V
0,1,2
V
0,5
V
0,6,5
V
0,6,1
V
0,8,70
V
0,37
V
0,81
V
0,103
V
0,2,78
V
0,142
V
0,5,3
V
0,17,56
V
0,0,8
V
0,0,64
V
0,0,39
V
0,8,38
V
0,0,78
V
0,6,62
V
0,1,18
V
0,5,10
V
-1,0
BOT
1,0
"Male"
0,19
V
0,160
V
0,48,4
V
0,18,9
V
0,64
V
0,0,78
V
0,0,4
V
0,90
V
0,128
V
0,90
V
0,93
V
0,2,2
V
0,34,2
V
0,30
V
0,11,8
V
0,0,35
V
0,2,4
V
0,2,2
V
0,0,7
V
0,11,95
V
0,28
V
0,78
V
0,97
V
0,3,46
V
0,136
V
0,6,6
V
0,36,82
V
0,0,5
V
1,0
""
0,0,44
V
0,14,8
V
0,0,84
V
0,12,45
V
0,0,54
V
0,8,92
V
-1,0
BOT
1,0
"Male"
0,20
V
0,163
V
0,54,4
V
0,20,5
V
0,70
V
0,0,83
V
0,0,42
V
0,104
V
0,182
V
0,146
V
0,99
V
0,10
V
0,76
V
0,78
V
0,30
V
0,1,4
V
0,5
V
0,5,5
V
0,3,9
V
0,8,70
V
0,34
V
0,71
V
0,50
V
0,1,47
V
0,139
V
0,5,31
V
0,8,90
V
0,0,21
V
0,1,55
V
0,0,34
V
0,3,5
V
0,0,84
V
0,2,95
V
0,2,26
V
0,1,67
V
-1,0
BOT
1,0
"Male"
0,21
V
0,177
V
0,62
V
0,19,8
V
0,71
V
0,0,82
V
0,0,4
V
0,106
V
0,196
V
0,200
V
0,124
V
0,4,9
V
0,26,5
V
0,33,3
V
0,52,7
V
0,1,1
V
0,5,07
V
0,7
V
0,5,67
V
0,6,07
V
0,33
V
0,109
V
0,62
V
0,1,88
V
0,164
V
0,6,06
V
0,16,53
V
0,0,9
V
0,0,77
V
0,0,38
V
0,5,89
V
0,0,24
V
0,1,41
V
0,1,09
V
0,3,27
V
-1,0
BOT
1,0
"Male"
0,20
V
0,169,5
V
0,55
V
0,19,1
V
0,70,5
V
0,0,85
V
0,0,41
V
0,97
V
0,161
V
0,128
V
0,90
V
0,4,5
V
0,53,5
V
0,17,8
V
0,10,4
V
0,3,5
V
0,7
V
0,7
V
0,6,35
V
0,18,31
V
0,22
V
0,65
V
0,38
V
0,1,73
V
0,94
V
0,7,22
V
0,18,67
V
0,1,3
V
0,0,69
V
0,0,39
V
0,8,96
V
0,0,76
V
0,6,86
V
0,1,06
V
0,3,99
V
-1,0
BOT
1,0
"Male"
0,20
V
0,166
V
0,48,48
V
0,17,6
V
0,64
V
0,0,8
V
0,0,38
V
0,87
V
0,159
V
0,117
V
0,80
V
0,1
V
0,60
V
0,73,5
V
0,13,2
V
0,2,22
V
0,7
V
0,7
V
0,3,15
V
0,12,83
V
0,18
V
0,45
V
0,39
V
0,2,17
V
0,78
V
0,10,9
V
0,78,00
V
0,1,4
V
0,0,14
V
0,0,53
V
0,14,7
V
0,0,81
V
0,12,1
V
0,0,25
V
0,20,39
V
-1,0
BOT
1,0
"Male"
0,19
V
0,161
V
0,49,9
V
0,19,3
V
0,68
V
0,0,83
V
0,0,42
V
0,81
V
0,156
V
0,184
V
0,117
V
0,2,5
V
0,43,8
V
0,99,4
V
0,63,6
V
0,1,4
V
0,4,9
V
0,12,4
V
0,10,4
V
0,8,53
V
0,27
V
0,53
V
0,74
V
0,2,74
V
0,98
V
0,6,93
V
0,31,20
V
0,0,7
V
0,0,36
V
0,0,44
V
0,7,21
V
0,0,55
V
0,3,97
V
0,0,65
V
0,8,97
V
-1,0
BOT
1,0
"Male"
0,19
V
0,167
V
0,54,7
V
0,19,6
V
0,71
V
0,0,83
V
0,0,42
V
0,83
V
0,172
V
0,162
V
0,108
V
0,3,5
V
0,53
V
0,58
V
0,38
V
0,0,1
V
0,3,8
V
0,2,8
V
0,6,7
V
0,3,89
V
0,24
V
0,81
V
0,101
V
0,4,21
V
0,130
V
0,5,72
V
0,23,43
V
0,0,23
V
0,0,51
V
0,0,41
V
0,7,36
V
0,0,55
V
0,4,09
V
0,0,90
V
0,6,24
V
-1,0
BOT
1,0
"Male"
0,20
V
0,181,5
V
0,53
V
0,16,1
V
0,73
V
0,0,89
V
0,0,4
V
0,105
V
0,145
V
0,149
V
0,148
V
0,6,67
V
0,34,3
V
0,112,7
V
0,66,8
V
0,3,19
V
0,6,03
V
0,6,9
V
0,6,9
V
0,5,69
V
0,25
V
0,46
V
0,105
V
0,4,20
V
0,90
V
0,4,72
V
0,15,74
V
0,0,4
V
0,1,04
V
0,0,35
V
0,3,82
V
0,0,7
V
0,2,63
V
0,1,50
V
0,2,45
V
-1,0
BOT
1,0
"Male"
0,20
V
0,162,5
V
0,53,5
V
0,20,4
V
0,75
V
0,0,91
V
0,0,46
V
0,103
V
0,173
V
0,160
V
0,131
V
0,4,3
V
0,74,3
V
0,62,9
V
0,63,5
V
0,3,08
V
0,6,9
V
0,6,9
V
0,6,9
V
0,8,71
V
0,21
V
0,78
V
0,78
V
0,3,71
V
0,125
V
0,5,85
V
0,22,56
V
0,1,1
V
0,0,67
V
0,0,38
V
0,5,08
V
0,1
V
0,5,08
V
0,0,98
V
0,3,86
V
-1,0
BOT
1,0
"Male"
0,19
V
0,180,5
V
0,55,68
V
0,17,2
V
0,70
V
0,0,88
V
0,0,38
V
0,87
V
0,112
V
0,70
V
0,86
V
0,3,8
V
0,50,3
V
0,20,4
V
0,13,2
V
0,1,7
V
0,6,7
V
0,2,4
V
0,5,3
V
0,12,30
V
0,32
V
0,54
V
0,20
V
0,0,63
V
0,104
V
0,9,24
V
0,23,42
V
0,1,2
V
1,0
""
0,0,40
V
0,12,06
V
0,1,86
V
0,22,43
V
0,0,95
V
0,5,42
V
-1,0
BOT
1,0
"Male"
0,21
V
0,160,5
V
0,41,58
V
0,16,2
V
0,61
V
0,0,87
V
0,0,38
V
0,86
V
0,107
V
0,101
V
0,72
V
0,2,9
V
0,90,7
V
0,60,6
V
0,15,9
V
0,2
V
0,7,8
V
0,7
V
0,4,7
V
0,11,01
V
0,32
V
0,100
V
0,33
V
0,1,03
V
0,147
V
0,8,54
V
0,33,45
V
0,1,7
V
0,0,43
V
0,0,41
V
0,9,28
V
0,4,18
V
0,38,8
V
0,0,73
V
0,7,18
V
-1,0
BOT
1,0
"Male"
0,19
V
0,174
V
0,68,36
V
0,22,6
V
0,76
V
0,0,8
V
0,0,43
V
0,85
V
0,150
V
0,131
V
0,96
V
0,5,3
V
0,60,7
V
0,39,4
V
0,29,9
V
0,1,5
V
0,7,5
V
0,6,8
V
0,5
V
0,7,80
V
0,30
V
0,84
V
0,111
V
0,3,70
V
0,132
V
0,4,97
V
0,16,23
V
0,1,1
V
0,0,77
V
0,0,38
V
0,6,93
V
0,0,85
V
0,5,9
V
0,1,34
V
0,4,02
V
-1,0
BOT
1,0
"Male"
0,18
V
0,172
V
0,63,3
V
0,21,4
V
0,70
V
0,0,78
V
0,0,4
V
0,81
V
0,123
V
0,94
V
0,52
V
0,1,1
V
0,3,2
V
0,17
V
0,28
V
0,0,13
V
0,2,9
V
0,4,3
V
0,1,1
V
0,7,81
V
0,31
V
0,68
V
0,87
V
0,2,81
V
0,116
V
0,8,3
V
0,70,00
V
0,0,6
V
1,0
""
0,0,50
V
0,28
V
0,0,05
V
0,1,48
V
0,0,29
V
0,20,27
V
-1,0
BOT
1,0
"Male"
0,18
V
0,168
V
0,53,4
V
0,18,9
V
0,70
V
0,0,84
V
0,0,41
V
0,87
V
0,147
V
0,112
V
0,94
V
0,2
V
0,54
V
0,63,5
V
0,57
V
0,1,5
V
0,3,6
V
0,7,7
V
0,9,1
V
0,7,12
V
0,34
V
0,83
V
0,71
V
0,2,09
V
0,141
V
0,7,47
V
0,40,00
V
0,0,7
V
0,0,29
V
0,0,45
V
0,9,9
V
0,0,86
V
0,8,58
V
0,0,50
V
0,10,23
V
-1,0
BOT
1,0
"Male"
0,19
V
0,172
V
0,58
V
0,19,6
V
0,74
V
0,0,88
V
0,0,43
V
0,85
V
0,135
V
0,107
V
0,121
V
0,8,3
V
0,53
V
0,42
V
0,73
V
0,0,76
V
0,2,3
V
0,8,9
V
0,4,2
V
0,5,08
V
0,49
V
0,110
V
0,45
V
0,0,92
V
0,173
V
0,5,83
V
0,10,36
V
0,1,8
V
0,1,21
V
0,0,35
V
0,5,05
V
0,0,89
V
0,4,52
V
0,2,10
V
0,2,60
V
-1,0
BOT
1,0
"Male"
0,20
V
0,169
V
0,46
V
0,16,1
V
0,66
V
0,0,8
V
0,0,39
V
0,101
V
0,223
V
0,184
V
0,140
V
0,6,5
V
0,79,3
V
0,60,7
V
0,58,6
V
0,2,6
V
0,7
V
0,7
V
0,7
V
0,12,40
V
0,33
V
0,76
V
0,152
V
0,4,61
V
0,137
V
0,4,24
V
0,14,00
V
0,1,7
V
0,1
V
0,0,36
V
0,3,9
V
0,0,59
V
0,2,32
V
0,1,49
V
0,2,64
V
-1,0
BOT
1,0
"Male"
0,20
V
0,171
V
0,48,7
V
0,16,7
V
0,63,5
V
0,0,8
V
0,0,37
V
0,86
V
0,97
V
0,56
V
0,41
V
0,1,5
V
0,7,5
V
0,36,4
V
0,0,4
V
0,0,1
V
0,0,2
V
0,0,4
V
0,10,5
V
0,15,32
V
0,33
V
0,88
V
0,88
V
0,2,67
V
0,145
V
0,7,58
V
0,62,00
V
0,0,8
V
0,0,22
V
0,0,47
V
0,27,2
V
0,0,54
V
0,14,8
V
0,0,38
V
0,13,82
V
-1,0
BOT
1,0
"Male"
0,22
V
0,174
V
0,53,56
V
0,17,7
V
0,77
V
0,0,8
V
0,0,44
V
0,80
V
0,118
V
0,82
V
0,63
V
0,3,6
V
0,63
V
0,36
V
0,20
V
0,1
V
0,6,6
V
0,6,2
V
0,4,4
V
0,5,04
V
0,36
V
0,94
V
0,37
V
0,1,03
V
0,141
V
0,7,76
V
0,24,17
V
0,0,9
V
0,0,52
V
0,0,40
V
0,10,78
V
0,1,56
V
0,16,86
V
0,0,95
V
0,6,35
V
-1,0
BOT
1,0
"Male"
0,19
V
0,161
V
0,70
V
0,27
V
0,86
V
0,0,84
V
0,0,53
V
0,87
V
0,125
V
0,91
V
0,93
V
0,12,5
V
0,178
V
0,102
V
0,147
V
0,0,8
V
0,3,8
V
0,4,8
V
0,4,8
V
0,7,15
V
0,25
V
0,85
V
0,63
V
0,2,52
V
0,137
V
0,4,64
V
0,6,88
V
0,0,91
V
0,1,81
V
0,0,33
V
0,2,76
V
0,4,35
V
0,12,03
V
0,3,12
V
0,1,70
V
-1,0
BOT
1,0
"Male"
0,19
V
0,164
V
0,47,4
V
0,17,6
V
0,64
V
0,0,8
V
0,0,39
V
0,91
V
0,169
V
0,172
V
0,100
V
0,22
V
0,63
V
0,141
V
0,66
V
0,0,95
V
0,4
V
0,5,8
V
0,4,1
V
0,3,67
V
0,29
V
0,73
V
0,109
V
0,3,76
V
0,119
V
0,3,34
V
0,4,59
V
0,5,5
V
0,3,17
V
0,0,30
V
0,1,99
V
0,0,52
V
0,1,04
V
0,5,35
V
0,0,94
V
-1,0
BOT
1,0
"Male"
0,20
V
0,161
V
0,53,28
V
0,20,5
V
0,70
V
0,0,84
V
0,0,43
V
0,94
V
0,178
V
0,146
V
0,114
V
0,0,9
V
0,88,3
V
0,45,3
V
0,19,1
V
0,34
V
0,7
V
0,7
V
0,7
V
0,13,40
V
0,31
V
0,151
V
0,107
V
0,3,45
V
0,187
V
0,8,22
V
0,101,11
V
0,0,5
V
1,0
""
0,0,52
V
0,14,1
V
0,1,04
V
0,14,7
V
0,0,21
V
0,20,51
V
-1,0
BOT
1,0
"Male"
0,21
V
0,165
V
0,48,7
V
0,17,9
V
0,65
V
0,0,79
V
0,0,39
V
0,97
V
0,198
V
0,241
V
0,151
V
0,3,1
V
0,33
V
0,40
V
0,63,9
V
0,1
V
0,3,7
V
0,5,4
V
0,8
V
0,8,43
V
0,31
V
0,82
V
0,70
V
0,2,26
V
0,178
V
0,6,64
V
0,30,65
V
0,1,6
V
0,0,47
V
0,0,41
V
0,6,64
V
0,0,3
V
0,1,96
V
0,0,73
V
0,5,77
V
-1,0
BOT
1,0
"Male"
0,19
V
0,164
V
0,44,6
V
0,16,6
V
0,63
V
0,0,82
V
0,0,38
V
0,75
V
0,161
V
0,127
V
0,103
V
0,5
V
0,91
V
0,88
V
0,103
V
0,1,5
V
0,11,8
V
0,12,4
V
0,11,7
V
0,10,77
V
0,36
V
0,58
V
0,102
V
0,2,83
V
0,114
V
0,5,17
V
0,17,20
V
0,1,1
V
0,0,7
V
0,0,38
V
0,5,13
V
0,1
V
0,5,13
V
0,1,37
V
0,4,97
V
-1,0
BOT
1,0
"Male"
0,21
V
0,167
V
0,43,4
V
0,15,6
V
0,59
V
0,0,8
V
0,0,35
V
0,83
V
0,151
V
0,144
V
0,119
V
0,0,5
V
0,74
V
0,86,4
V
0,40
V
0,0,9
V
0,7
V
0,8,4
V
0,6
V
0,5,29
V
0,27
V
0,68
V
0,48
V
0,1,78
V
0,105
V
0,12,44
V
0,168,00
V
0,0,1
V
0,0,07
V
0,0,62
V
0,17,31
V
0,1,08
V
0,18,71
V
0,0,13
V
0,43,17
V
-1,0
BOT
1,0
"Male"
0,20
V
0,155,5
V
0,43
V
0,17,9
V
0,61
V
0,0,79
V
0,0,39
V
0,84
V
0,149
V
0,109
V
0,87
V
0,1,3
V
0,86,71
V
0,100,67
V
0,25,42
V
0,1,46
V
0,7
V
0,7
V
0,6,9
V
0,9,65
V
0,34
V
0,70
V
0,62
V
0,1,82
V
0,128
V
0,8,8
V
0,63,08
V
0,0,8
V
0,0,73
V
0,0,49
V
0,11,2
V
0,1,3
V
0,14,5
V
0,0,33
V
0,16,41
V
-1,0
BOT
1,0
"Male"
0,20
V
0,169
V
0,56,72
V
0,19,9
V
0,68
V
0,0,81
V
0,0,4
V
0,87
V
0,149
V
0,106
V
0,116
V
0,1,1
V
0,84,3
V
0,38,9
V
0,4,6
V
0,3,67
V
0,11
V
0,8,1
V
0,8,9
V
0,12,52
V
0,31
V
0,75
V
0,59
V
0,1,90
V
0,127
V
0,9,36
V
0,87,27
V
0,0,3
V
0,0,16
V
0,0,49
V
0,15,5
V
0,1,34
V
0,20,8
V
0,0,27
V
0,18,54
V
-1,0
BOT
1,0
"Male"
0,21
V
0,174
V
0,57,66
V
0,19
V
0,68
V
0,0,82
V
0,0,39
V
0,94
V
0,153
V
0,110
V
0,113
V
0,0,9
V
0,106,8
V
0,32,1
V
0,32
V
0,2,3
V
0,14,2
V
0,5,2
V
0,4,6
V
0,11,51
V
0,31
V
0,86
V
0,83
V
0,2,68
V
0,146
V
0,8,9
V
0,98,89
V
0,0,6
V
1,0
""
0,0,53
V
0,14,5
V
0,1,8
V
0,26
V
0,0,21
V
0,20,51
V
-1,0
BOT
1,0
"Male"
0,21
V
0,169
V
0,50,76
V
0,17,8
V
0,67
V
0,0,84
V
0,0,39
V
0,97
V
0,220
V
0,175
V
0,147
V
0,2,1
V
0,12,6
V
0,77,4
V
0,47,1
V
0,1,3
V
0,1,3
V
0,7,8
V
0,6,2
V
0,11,38
V
0,30
V
0,98
V
0,46
V
0,1,53
V
0,146
V
0,8,43
V
0,45,71
V
0,0,4
V
0,0,32
V
0,0,43
V
0,8
V
0,0,08
V
0,0,7
V
0,0,49
V
0,8,48
V
-1,0
BOT
1,0
"Male"
0,20
V
0,164
V
0,53,52
V
0,19,9
V
0,71
V
0,0,85
V
0,0,43
V
0,89
V
0,161
V
0,106
V
0,97
V
0,4,9
V
0,6,5
V
0,19,7
V
0,26,7
V
0,0,95
V
0,2,4
V
0,4,8
V
0,5,2
V
0,13,66
V
0,29
V
0,73
V
0,58
V
0,2,00
V
0,121
V
0,6,2
V
0,18,37
V
0,0,2
V
0,0,73
V
0,0,38
V
0,11,04
V
0,0,02
V
0,0,24
V
0,1,21
V
0,4,10
V
-1,0
BOT
1,0
"Male"
0,21
V
0,151
V
0,40,9
V
0,17,9
V
0,64
V
0,0,81
V
0,0,42
V
0,101
V
0,105
V
0,125
V
0,76
V
0,2,3
V
0,60,7
V
0,52,3
V
0,24
V
0,0,3
V
0,1,1
V
0,1,1
V
0,2,1
V
0,19,41
V
0,45
V
0,100
V
0,120
V
0,2,67
V
0,170
V
0,6,1
V
0,41,74
V
0,1
V
0,0,36
V
0,0,43
V
0,10
V
0,14,6
V
0,146
V
0,0,53
V
0,7,35
V
-1,0
BOT
1,0
"Male"
0,19
V
0,167
V
0,48,54
V
0,17,4
V
0,63
V
0,0,75
V
0,0,37
V
0,88
V
0,159
V
0,106
V
0,95
V
0,1
V
0,75,4
V
0,28,8
V
0,16,4
V
0,1,43
V
0,8,1
V
0,6,68
V
0,4,28
V
0,10,97
V
0,35
V
0,58
V
0,62
V
0,1,77
V
0,105
V
0,9,46
V
0,94,00
V
0,0,9
V
0,0,15
V
0,0,51
V
0,17,13
V
0,1,04
V
0,17,95
V
0,0,25
V
0,20,09
V
-1,0
BOT
1,0
"Male"
0,19
V
0,168,5
V
0,83,48
V
0,29,5
V
0,95
V
0,0,91
V
0,0,56
V
0,85
V
0,129
V
0,130
V
0,90
V
0,7,2
V
0,54,1
V
0,60,6
V
0,28,8
V
0,1,8
V
0,4,8
V
0,6,6
V
0,4,9
V
0,7,99
V
0,28
V
0,94
V
0,134
V
0,4,79
V
0,145
V
0,4,3
V
0,13,33
V
0,0,3
V
0,1,05
V
0,0,35
V
0,5,68
V
0,1,06
V
0,6,05
V
0,1,82
V
0,2,98
V
-1,0
BOT
1,0
"Male"
0,20
V
0,175
V
0,52,3
V
0,17,1
V
0,71
V
0,0,86
V
0,0,4
V
0,93
V
0,129
V
0,115
V
0,98
V
0,4,5
V
0,42
V
0,52
V
0,31
V
0,2,4
V
0,9,2
V
0,5,2
V
0,8,3
V
0,6,48
V
0,37
V
0,147
V
0,138
V
0,3,73
V
0,215
V
0,4,84
V
0,18,22
V
0,1,4
V
0,0,68
V
0,0,39
V
0,7,47
V
0,1,04
V
0,7,8
V
0,1,08
V
0,4,22
V
-1,0
BOT
1,0
"Male"
0,20
V
0,174
V
0,54,5
V
0,18
V
0,71
V
0,0,87
V
0,0,4
V
0,101
V
0,127
V
0,95
V
0,94
V
0,5,4
V
0,19,6
V
0,15
V
0,28
V
0,0,8
V
0,3,7
V
0,3,8
V
0,2,3
V
0,9,66
V
0,30
V
0,75
V
0,61
V
0,2,03
V
0,119
V
0,5,93
V
0,15,19
V
0,0,44
V
0,0,83
V
0,0,38
V
0,9,86
V
0,0,54
V
0,5,38
V
0,1,24
V
0,3,17
V
-1,0
BOT
1,0
"Male"
0,20
V
0,163
V
0,45
V
0,16,9
V
0,63
V
0,0,79
V
0,0,38
V
0,98
V
0,172
V
0,140
V
0,109
V
0,4,2
V
0,114,9
V
0,100,4
V
0,29,9
V
0,1,64
V
0,7
V
0,7
V
0,6,38
V
0,14,97
V
0,31
V
0,45
V
0,50
V
0,1,61
V
0,90
V
0,6,77
V
0,20,24
V
0,1
V
0,0,64
V
0,0,39
V
0,4,91
V
0,1,5
V
0,7,3
V
0,0,98
V
0,4,22
V
-1,0
BOT
1,0
"Male"
0,19
V
0,170
V
0,41,5
V
0,14,4
V
0,66
V
0,0,86
V
0,0,38
V
0,103
V
0,169
V
0,121
V
0,139
V
0,11,18
V
0,88,78
V
0,87,77
V
0,75,63
V
0,1,85
V
0,5,02
V
0,7
V
0,7
V
0,8,76
V
0,29
V
0,44
V
0,25
V
0,0,86
V
0,90
V
0,6,38
V
0,8,14
V
0,1,9
V
0,1,72
V
0,0,33
V
0,2,91
V
0,1,17
V
0,3,42
V
0,2,54
V
0,1,52
V
-1,0
BOT
1,0
"Male"
0,21
V
0,169
V
0,54,8
V
0,19,2
V
0,65
V
0,0,8
V
0,0,38
V
0,102
V
0,197
V
0,208
V
0,133
V
0,2,3
V
0,18,5
V
0,27,6
V
0,13,7
V
0,1,16
V
0,5,4
V
0,8,3
V
0,0,5
V
0,15,98
V
0,78
V
0,110
V
0,58
V
0,0,74
V
0,192
V
0,7,65
V
0,36,09
V
0,1,2
V
0,0,36
V
0,0,44
V
0,11,5
V
0,0,17
V
0,1,95
V
0,0,52
V
0,7,25
V
-1,0
BOT
1,0
"Male"
0,21
V
0,159
V
0,43
V
0,17
V
0,62
V
0,0,77
V
0,0,38
V
0,92
V
0,178
V
0,155
V
0,109
V
0,11,1
V
0,235
V
0,222
V
0,121
V
0,2,32
V
0,7
V
0,7
V
0,7
V
0,6,77
V
0,31
V
0,70
V
0,61
V
0,1,97
V
0,130
V
0,4,85
V
0,7,57
V
0,1
V
0,1,65
V
0,0,34
V
0,1,99
V
0,2,6
V
0,5,2
V
0,2,68
V
0,1,78
V
-1,0
BOT
1,0
"Male"
0,20
V
0,165
V
0,52
V
0,19,1
V
0,66,5
V
0,0,82
V
0,0,4
V
0,102
V
0,199
V
0,201
V
0,133
V
0,4,31
V
0,83,2
V
0,103,2
V
0,64,43
V
0,3,41
V
0,7
V
0,7
V
0,7
V
0,8,10
V
0,34
V
0,104
V
0,281,4
V
0,8,28
V
0,152
V
0,3,93
V
0,18,79
V
0,0,2
V
0,0,67
V
0,0,39
V
0,4,2
V
0,0,81
V
0,3,4
V
0,0,98
V
0,3,90
V
-1,0
BOT
1,0
"Male"
0,21
V
0,163,5
V
0,44,6
V
0,16,8
V
0,60
V
0,0,79
V
0,0,36
V
0,95
V
0,116
V
0,97
V
0,84
V
0,6,8
V
0,7,3
V
0,10,2
V
0,7,4
V
0,3,9
V
0,7
V
0,5,5
V
0,7
V
0,12,91
V
0,22
V
0,92
V
0,97
V
0,4,41
V
0,126
V
0,4,81
V
0,14,12
V
0,1,4
V
0,1,03
V
0,0,36
V
0,13,7
V
0,0,02
V
0,0,32
V
0,1,61
V
0,2,74
V
-1,0
BOT
1,0
"Male"
0,20
V
0,189
V
0,66,46
V
0,18,6
V
0,82
V
0,0,92
V
0,0,43
V
0,78
V
0,135
V
0,81
V
0,99
V
0,3,7
V
0,82,6
V
0,29,3
V
0,9,54
V
0,0,87
V
0,2,4
V
0,3,2
V
0,2,6
V
0,9,82
V
0,31
V
0,84
V
0,96
V
0,3,10
V
0,147
V
0,5,73
V
0,23,24
V
0,0,7
V
0,0,52
V
0,0,40
V
0,9,54
V
0,1,38
V
0,13,21
V
0,0,99
V
0,6,38
V
-1,0
BOT
1,0
"Male"
0,19
V
0,172
V
0,54,8
V
0,18,5
V
0,65,5
V
0,0,81
V
0,0,38
V
0,89
V
0,186
V
0,122
V
0,101
V
0,31,4
V
0,118,1
V
0,86,9
V
0,36,4
V
0,0,86
V
0,3,6
V
0,4,89
V
0,1,13
V
0,9,73
V
0,33
V
0,99
V
0,40
V
0,1,21
V
0,147
V
0,4,13
V
0,3,12
V
0,0,2
V
0,4,4
V
0,0,29
V
0,1,92
V
0,0,9
V
0,1,71
V
0,7,74
V
0,0,70
V
-1,0
BOT
1,0
"Male"
0,21
V
0,157,5
V
0,49
V
0,19,9
V
0,69
V
0,0,88
V
0,0,43
V
0,81
V
0,136
V
0,93
V
0,51
V
0,1
V
0,16,4
V
0,6,6
V
0,4,8
V
0,0,1
V
0,0,1
V
0,0,2
V
0,0,1
V
0,15,66
V
0,28
V
0,86
V
0,102
V
0,3,64
V
0,120
V
0,8,11
V
0,81,00
V
0,2,1
V
0,0,14
V
0,0,52
V
0,41,2
V
0,0,27
V
0,11,55
V
0,0,26
V
0,22,29
V
-1,0
BOT
1,0
"Male"
0,19
V
0,170
V
0,53,26
V
0,18,4
V
0,66
V
0,0,8
V
0,0,38
V
0,89
V
0,121
V
0,95
V
0,64
V
0,11,9
V
0,88
V
0,57,2
V
0,19,1
V
0,1
V
0,5,4
V
0,4,1
V
0,2,5
V
0,8,49
V
0,28
V
0,52
V
0,42
V
0,1,50
V
0,93
V
0,5,34
V
0,7,14
V
0,0,2
V
0,1,74
V
0,0,33
V
0,4,51
V
0,2,37
V
0,10,7
V
0,2,93
V
0,1,73
V
-1,0
BOT
1,0
"Male"
0,19
V
0,166
V
0,70
V
0,25,4
V
0,79
V
0,0,79
V
0,0,47
V
0,86
V
0,144
V
0,124
V
0,90
V
0,2,1
V
0,55
V
0,73
V
0,38
V
0,1,6
V
0,8,1
V
0,11,3
V
0,7,7
V
0,6,61
V
0,30
V
0,97
V
0,91
V
0,3,03
V
0,142
V
0,6,82
V
0,38,57
V
0,0,5
V
0,0,31
V
0,0,45
V
0,9,7
V
0,0,91
V
0,8,84
V
0,0,53
V
0,9,89
V
-1,0
BOT
1,0
"Male"
0,20
V
0,169
V
0,48
V
0,16,8
V
0,68
V
0,0,8
V
0,0,4
V
0,94
V
0,137
V
0,87
V
0,75
V
0,5,8
V
0,72,8
V
0,41,3
V
0,15,4
V
0,2,4
V
0,2,4
V
0,7
V
0,3,5
V
0,17,11
V
0,31
V
0,79
V
0,57
V
0,1,84
V
0,114
V
0,5,94
V
0,14,66
V
0,0,8
V
0,0,88
V
0,0,37
V
0,7,01
V
0,1,55
V
0,10,9
V
0,1,38
V
0,3,24
V
-1,0
BOT
1,0
"Male"
0,21
V
0,166
V
0,45,8
V
0,16,6
V
0,65
V
0,0,89
V
0,0,39
V
0,85
V
0,115
V
0,79
V
0,70
V
0,3,7
V
0,15,2
V
0,29,9
V
0,7,6
V
0,0,49
V
0,5,53
V
0,2,18
V
0,1,55
V
0,17,68
V
0,29
V
0,78
V
0,69
V
0,2,38
V
0,121
V
0,6,34
V
0,25,41
V
0,1,9
V
0,0,54
V
0,0,39
V
0,11,8
V
0,1,55
V
0,18,4
V
0,0,94
V
0,5,73
V
-1,0
BOT
1,0
"Male"
0,20
V
0,167
V
0,73,78
V
0,26,4
V
0,88
V
0,0,9
V
0,0,52
V
0,99
V
0,154
V
0,125
V
0,102
V
0,22,9
V
0,170,6
V
0,110,3
V
0,75,2
V
0,1,58
V
0,5,67
V
0,5,5
V
0,3,75
V
0,5,78
V
0,47
V
0,202
V
0,210
V
0,4,47
V
0,278
V
0,2,7
V
0,3,97
V
0,0,7
V
0,3,38
V
0,0,30
V
0,1,83
V
0,2,7
V
0,4,94
V
0,5,31
V
0,0,82
V
-1,0
BOT
1,0
"Male"
0,21
V
0,163
V
0,43,5
V
0,16,4
V
0,65
V
0,0,81
V
0,0,39
V
0,97
V
0,163
V
0,187
V
0,93
V
0,57,1
V
0,189,9
V
0,112,3
V
0,8,1
V
0,7
V
0,7
V
0,7
V
0,1,88
V
0,8,57
V
0,26
V
0,58
V
0,62
V
0,2,38
V
0,101
V
0,3,05
V
0,1,42
V
0,0,2
V
0,7,75
V
0,0,27
V
0,1,11
V
0,2,01
V
0,2,25
V
0,13,39
V
0,0,38
V
-1,0
BOT
1,0
"Male"
0,20
V
0,169,5
V
0,58,7
V
0,20,6
V
0,75
V
0,0,87
V
0,0,44
V
0,87
V
0,131
V
0,107
V
0,105
V
0,2,6
V
0,40,1
V
0,29,6
V
0,21,7
V
0,1,3
V
0,3,8
V
0,4,08
V
0,5
V
0,10,11
V
0,31
V
0,85
V
0,129
V
0,4,16
V
0,144
V
0,5,77
V
0,35,38
V
0,0,2
V
0,0,38
V
0,0,42
V
0,12,2
V
0,0,85
V
0,10,42
V
0,0,65
V
0,7,89
V
-1,0
BOT
1,0
"Male"
0,21
V
0,162,5
V
0,46,5
V
0,17,7
V
0,61
V
0,0,8
V
0,0,37
V
0,91
V
0,155
V
0,128
V
0,81
V
0,1
V
0,33,5
V
0,35,7
V
0,13,6
V
0,0,9
V
0,7,2
V
0,8,5
V
0,5,8
V
0,17,08
V
0,24
V
0,54
V
0,62
V
0,2,58
V
0,79
V
0,9,46
V
0,85,00
V
0,0,5
V
0,0,15
V
0,0,52
V
0,19,16
V
0,0,5
V
0,9,72
V
0,0,24
V
0,19,25
V
-1,0
BOT
1,0
"Male"
0,22
V
0,169
V
0,62
V
0,21,7
V
0,78
V
0,0,88
V
0,0,46
V
0,88
V
0,135
V
0,144
V
0,132
V
0,4
V
0,72
V
0,54
V
0,57
V
0,1,5
V
0,8,1
V
0,8,1
V
0,8,1
V
0,6,61
V
0,28
V
0,84
V
0,184
V
0,6,57
V
0,136
V
0,4,58
V
0,22,75
V
0,0,91
V
0,0,59
V
0,0,39
V
0,6,37
V
0,1,44
V
0,9,22
V
0,0,99
V
0,5,08
V
-1,0
BOT
1,0
"Male"
0,20
V
0,169,5
V
0,77,12
V
0,27
V
0,93
V
0,0,91
V
0,0,54
V
0,123
V
0,204
V
0,228
V
0,166
V
0,122,8
V
0,81,5
V
0,203,9
V
0,212,7
V
0,7
V
0,7
V
0,7
V
0,7
V
0,3,18
V
0,27
V
0,109
V
0,235
V
0,8,70
V
0,157
V
0,1,63
V
0,0,79
V
0,0,2
V
0,15,87
V
0,0,25
V
0,0,45
V
0,0,51
V
0,2,1
V
0,25,36
V
0,0,15
V
-1,0
BOT
1,0
"Male"
0,21
V
0,172
V
0,58,24
V
0,19,7
V
0,73
V
0,0,9
V
0,0,42
V
0,107
V
0,177
V
0,156
V
0,147
V
0,3,2
V
0,37,5
V
0,42
V
0,42,4
V
0,0,49
V
0,2,79
V
0,1,97
V
0,7,02
V
0,9,63
V
0,27
V
0,84
V
0,83
V
0,3,07
V
0,131
V
0,6,24
V
0,32,81
V
0,0,5
V
0,0,5
V
0,0,40
V
0,7,27
V
0,0,48
V
0,3,56
V
0,0,71
V
0,4,91
V
-1,0
BOT
1,0
"Male"
0,20
V
0,158
V
0,41,5
V
0,16,6
V
0,61
V
0,0,8
V
0,0,38
V
0,96
V
0,163
V
0,98
V
0,100
V
0,6,4
V
0,67,9
V
0,69,3
V
0,29,3
V
0,1,8
V
0,5,9
V
0,6,9
V
0,6,8
V
0,14,84
V
0,31
V
0,56
V
0,51
V
0,1,65
V
0,111
V
0,5,98
V
0,12,34
V
0,0,2
V
0,0,97
V
0,0,37
V
0,5,27
V
0,0,91
V
0,4,84
V
0,1,51
V
0,2,86
V
-1,0
BOT
1,0
"Male"
0,19
V
0,163
V
0,48
V
0,18,1
V
0,68
V
0,0,87
V
0,0,41
V
0,87
V
0,146
V
0,130
V
0,85
V
0,5,5
V
0,58,7
V
0,51,2
V
0,28,2
V
0,0,5
V
0,3,68
V
0,3,46
V
0,2,6
V
0,13,46
V
0,34
V
0,69
V
0,60
V
0,1,76
V
0,115
V
0,5,93
V
0,14,55
V
0,0,2
V
0,0,81
V
0,0,38
V
0,6,54
V
0,0,9
V
0,5,9
V
0,1,37
V
0,3,77
V
-1,0
BOT
1,0
""
1,0
""
1,0
""
1,0
""
1,0
""
1,0
""
1,0
""
1,0
""
1,0
""
1,0
""
1,0
""
1,0
""
1,0
""
1,0
""
1,0
""
1,0
""
1,0
""
1,0
""
1,0
""
1,0
""
1,0
""
1,0
""
1,0
""
1,0
""
1,0
""
1,0
""
1,0
""
1,0
""
1,0
""
1,0
""
1,0
""
1,0
""
1,0
""
1,0
""
1,0
""
1,0
""
-1,0
BOT
1,0
""
1,0
""
1,0
""
1,0
""
1,0
""
1,0
""
1,0
""
1,0
""
1,0
""
1,0
""
1,0
""
1,0
""
1,0
""
1,0
""
1,0
""
1,0
""
1,0
""
1,0
""
1,0
""
1,0
""
1,0
""
1,0
""
1,0
""
1,0
""
1,0
""
1,0
""
1,0
""
1,0
""
1,0
""
1,0
""
1,0
""
1,0
""
1,0
""
1,0
""
1,0
""
1,0
""
-1,0
BOT
1,0
""
1,0
""
1,0
""
1,0
""
1,0
""
1,0
""
1,0
""
1,0
""
1,0
""
1,0
""
1,0
""
1,0
""
1,0
""
1,0
""
1,0
""
1,0
""
1,0
""
1,0
""
1,0
""
1,0
""
1,0
""
1,0
""
1,0
""
1,0
""
1,0
""
1,0
""
1,0
""
1,0
""
1,0
""
1,0
""
1,0
""
1,0
""
1,0
""
1,0
""
1,0
""
1,0
""
-1,0
BOT
1,0
""
1,0
""
1,0
""
1,0
""
1,0
""
1,0
""
1,0
""
1,0
""
1,0
""
1,0
""
1,0
""
1,0
""
1,0
""
1,0
""
1,0
""
1,0
""
1,0
""
1,0
""
1,0
""
1,0
""
1,0
""
1,0
""
1,0
""
1,0
""
1,0
""
1,0
""
1,0
""
1,0
""
1,0
""
1,0
""
1,0
""
1,0
""
1,0
""
1,0
""
1,0
""
1,0
""
-1,0
EOD
