# Supplementary material for: SPINA Carb: a simple mathematical model supporting fast in-vivo estimation of insulin sensitivity and beta cell function
Source: Sci Rep. 2022 Oct 21;12:17659. doi: 10.1038/s41598-022-22531-3 (PMC9587026; doi:10.1038/s41598-022-22531-3)
Supplement: Supplementary file 2 — Supplementary Information 2. [file 41598_2022_22531_MOESM2_ESM.xlsx]

## Sheet: Original Data
Gender	Age (years)	Height (cms)	Body Weight (kgs)	BMI (kg/m2)	Waist circumference (cms)	Waist- hip ratio	Waist/ht ratio	Glucose 0 min (mg/dl)	Glucose 30 min (mg/dl)	Glucose 60 min (mg/dl)	Glucose 120 min (mg/dl)	Insulin 0 min(µU/ml)	Insulin 30 min (µU/ml)	Insulin 60 min (µU/ml)	Insulin 120 min (µU/ml)	C- peptide 0 min (ng/ml)	C-peptide 30 min (ng/ml)	C-peptide 60 min (ng/ml)	C-peptide 120 min (ng/ml)	M Value derived from HEC	HDL (mg/dl)	LDL (mg/dl)	Triglycerides (mg/dl)	TG/HDL ratio	Total cholesterol (mg/dl)	Mcauley Index	FGIR	HOMA - IR_actual	HOMA_2_IR	QUICKI	Matsuda index	Insulinogenic index	Disposition index	SPINA-Gbeta	SPINA-GR
Male	19	165	43	15.8	65	0.86	0.39	92	171	150	111	1.2	51.7	49.1	21.7	0.7	6.1	5.8	4.4	10.6649	26	53	91	3.5	105	7.98	76.6667	1.1	0.18	0.489484	13.3	0.63	8.51	0.290035	15.8347
Male	20	169	54.3	19	71	0.85	0.42	85	151	197	115	0.8	12	22	12	0.95	3.2	5.8	4.6	10.94	28	70	35	1.25	114	12.03	108.75	0.2	0.11	0.542709	26	0.16	4.42	0.20256	26.2204
Male	19	170	52	18	64	0.76	0.37	91	129	147	113	1.2	49	78	62	1.1	4.5	9.2	6.2	7.73	32	82	131	4.09375	142	7.15	75.8333	1.7	0.18	0.490624	11.23	1.25	14.12	0.291877	16.0578
Male	18	165	59.45	21.9	84	0.92	0.5	76	144	148	102	3.8	75	99.6	111	1.4	7.75	10.5	10.8	6.22	36	70	76	2.11111	119	6.11	23.1579	1.09	0.53	0.396155	5.7	1.04	5.96	1.0302	6.41159
Male	20	169	60.02	21	72	0.9	0.42	86	129	89	78	5.9	55.4	39.8	22.7	5	6.5	5.7	3.9	20.041	26	51	64	2.46154	105	5.7	13.2203	2.7	0.86	0.375524	7.6	1.15	8.8	1.48351	3.57022
Male	21	170.5	65.38	22.6	78	0.85	0.45	7.04	148	78	70	3.1	111.4	123.1	44.5	0.2	0.2	0.4	0.1	4.30471	24	60	81	3.375	103	6.34	28.0645	0.8	0.45	0.411373	7.04	1.61	11.38	5.97546	101.674
Male	18	166	50.96	18.5	79	0.97	0.47	89	144	135	104	5	43.2	42.7	42.2	0.3	0.6	1.8	0.9	6.72525	35	108	92	2.62857	150	5.33	18.2	0.2	0.74	0.376221	6.91	0.7	4.8	1.23202	4.02079
Male	18	170	52.6	18.2	68	0.82	0.4	91	144	95	129	3.2	172	42.4	43	1.1	12.5	7.8	8.4	5.59	24	64	32	1.33333	104	8.39	27.5	0.8	0.48	0.408224	6.52	3.18	20.77	0.778338	6.06662
Male	21	174	62.26	20.5	77	0.88	0.44	94	174	155	115	4.7	124.9	133.5	63.5	2.2	2	2	5.65	6.40466	34	139	47	1.38235	184	6.68	18.2979	1.4	0.71	0.383642	4.03	1.5	6.06	1.122	3.98401
Male	20	165	52	19.1	61	0.78	0.36	98	177	128	106	0.9	34.7	40	13	0.8	4.7	5.7	3.4	13.6123	29	73	52	1.7931	116	10.3	103.333	0.6		0.520095	17.8	0.42	7.63	0.209829	19.4341
Male	19	173	75.34	25.2	83	0.89	0.47	109	147	132	92	8.5	100	56.7	8.1	3.4	11.4	10.3	8.1	9.55863	35	133	103	2.94286	183	4.44	10.8235	0.7	1.34	0.345637	4.21	2.4	10.1	1.86922	1.83727
Male	20	173.5	50	16.7	60	0.75	0.34	84	132	107	100	2.3	19.2	21.3	22.6	0.1	0.26	0.21	0.5	9.95278	35	72	46	1.31429	133	8.03	38.2609	3.9	0.33	0.433612	15.9	0.35	5.61	0.5865	9.3083
Male	19	169	62.8	22	74	0.82	0.43	87	142	92	88	1.5	65.1	26.3	21.4	0.2	0.8	0.7	1.5	7.68261	29	67	138	4.75862	116	6.6	62	0.3	0.22	0.466293	15.3	1.15	17.7	0.374586	13.6163
Male	19	184	61.2	18.1	68	0.77	0.36	10.04	164	119	91	3.8	43	21.8	9.6	0.5	3.1	3.7	2.2	16.9784	31	38	64	2.06452	86	6.45	24.2105	1.2	0.57	0.393148	10.4	0.55	5.74	5.2519	57.886
Male	19	176	59.7	19.3	72	0.84	0.4	88	136	110	129	3.7	48.5	33.2	93.9	1.8	6.4	6.4	9.2	7.71775	27	64	57	2.11111	106	6.73	25.4054	0.5	0.55	0.393495	7.3	0.93	6.82	0.917768	5.48555
Male	19	171	61.52	21	75	0.86	0.43	81	89	71	80	1.1	45.1	19.4	7.4	0.6	8.9	5.2	2.2	12.4289	35	104	129	3.68571	169	7.34	70	0.5	0.16	0.518704	26.3	5.5	144.6	0.286733	20.2739
Male	22	173	68.2	22.8	83	0.9	0.47	85	141	92	108	3.3	63.4	28.8	29.3	2.4	10.6	8.3	8.8	5.39123	23	100	144	6.26087	139	5.21	24.8485	0.7	0.48	0.411129	9.82	1.07	10.54	0.83556	6.41587
Male	20	164	65	24.2	79	0.79	0.48	80	116	73	98	6.6	85	100	160	0.3	9.6	1.8	10	7.27	43	100	120	2.7907	178	4.54	19.5455	1.1		0.387905	4.57	2.17	9.96	1.73349	3.50185
Male	19	179.5	56.2	17.5	64	0.78	0.35	89	76	77	60	2.8	21.9	16.9	4.9	0.6	3.8	2.4	1.2	14.2007	31	41	36	1.16129	87	8.39	33.2143	0.5	0.42	0.413969	18.9	2.1	1.3	0.689933	7.12183
Male	19	171	62	21.2	72	0.77	0.42	98	171	160	110	12.9	82.3	120.3	53.1	0.4	1.4	0.3	0.5	12.0686	25	50	124	4.96	99	3.73	6.66667	1	1.94	0.328398	2.62	0.95	2.5	3.00754	1.41667
Male	19	173	61	20.4	69	0.77	0.39	85	117	111	81	0.5	15	18.7	6.5	1.9	2.9	3.7	1.7	12.73	30	72	98	3.26667	126	9.96	170	0.4	0.07	0.614104	43.09	0.45	19.5	0.1266	41.9055
Male	19	169	60.94	21.3	76	0.84	0.44	104	168	125	110	1	99.6	55.6	26.4	2.7	7	6.1	5.4	12.0281	30	124	58	1.93333	170	9.66	88	0.5	0.15	0.514276	11.8	1.54	18.4	0.225577	16.1789
Male	19	185	90.4	26.4	94	0.89	0.5	97	151	106	94	3.5	109.6	50.5	12.3	2.74	7.3	7	5.47	15.1252	33	91	40	1.21212	133	7.63	25.4286	0.9	0.53	0.401049	7.22	1.96	14.2	0.820732	5.11383
Male	20	173	66.9	22.4	77	0.88	0.44	84	156	121	98	6.4	87.6	57.3	37.8	2.8	7	6.8	7.2	8.63079	32	109	151	4.71875	175	4.27	13.5938	3.9	0.93	0.364206	5.38	1.12	6.07	1.632	3.39616
Male	20	188	57.04	16.1	73	0.86	0.38	87	151	161	124	4.1	81.9	136.8	99.9	1.06	7.03	4.3	8.57	6.13189	31	86	107	3.45161	140	5.38	21.9512	0.7	0.6	0.389556	4.53	1.21	5.52	1.02387	5.02987
Male	18	167	47.3	17	64	0.8	0.38	87	188	135	133	4.5	76.4	53.1	52.2	0.54	2.61	3.3	3.22	13.2101	32	59	55	1.71875	112	6.44	18.8889	0.3	0.66	0.387202	5.85	0.71	4.16	1.12376	4.58954
Male	20	167	51.5	18.5	71	0.88	0.42	94	186	170	119	2.6	13.2	28.6	25.5	0.78	7.1	8.4	6.7	12.4851	31	74	61	1.96774	120	7.28	32.6923	0.4	0.39	0.42655	11.4	0.11	1.31	0.620681	7.14614
Male	22	187	59.8	17.1	65	0.76	0.34	100	150	126	88	1.4	10.4	20.1	4.4	0.9	3.9	4.5	1.1	16.3365	32	100	71	2.21875	170	8.25	64.2857	0.2	0.21	0.476106	22.9	0.18	4.12	0.322728	12.1898
Male	22	171	68.1	23.3	80	0.81	0.46	90	161	143	101	2.8	51.8	54.9	19.8	0.4	0.7	0.5	0.47	8.48323	29	79	86	2.96552	119	6.41	29.6429	2.3	0.42	0.422612	8.85	0.69	6.1	0.68544	7.02131
Male	19	173	70.9	23.7	82	0.82	0.47	89	168	149	106	10.7	177.9	196.9	82.4	1.82	10.9	13.6	8.4	4.20919	30	74	82	2.73333	118	4.47	8.59813	0.9	1.57	0.334094	2.35	2.11	5	2.63653	1.91829
Male	19	166.5	47.24	17.1	67	0.81	0.4	90	134	92	92	6	90.8	10.8	32.1	1.3	10.6	4.3	4.8	15.7161	28	80	158	5.64286	130	4.29	15.3333	2.5	0.89	0.364705	7.13	1.93	13.78	1.4688	3.31552
Male	18	183	59.5	17.8	72	0.83	0.39	84	189	100	86	8.9	59.2	34.7	26.6	2.7	8.6	7.9	6.1	8.41352	36	82	111	3.08333	139	4.28	9.77528	0.9	1.29	0.346151	5.67	0.47	2.71	2.2695	2.46454
Male	19	170	53.1	18.4	67	0.79	0.39	100	135	128	120	2.2	19.8	19	25	0.5	0.9	3.1	3.3	7.99	32	71	70	2.1875	115	7.31	40.4545	0.42	0.34	0.436336	14.02	0.5	7.05	0.507144	7.78026
Male	19	181	56.54	17.2	68	0.83	0.27	93	140	146	128	2.1	30.9	21.7	24.9	0.8	2.9	4.7	4.3	10.2574	25	75	94	3.76	119	6.75	37.619	0.2	0.32	0.450482	13.3	0.61	8.16	0.504406	8.95366
Male	21	178	60.68	19.1	68	0.78	0.38	100	172	182	106	1.4	3.8	6.8	8.4	1.5	8.4	2.9	5	22.4233	22	63	104	4.72727	111	7.33	40.4762	0.9		0.444121	31	1.2	37.1	0.322728	12.1898
Male	20	168	61	21.6	73	0.84	0.43	95	189	162	112	8.29	71.96	99.36	42.8	3.32	7	7	7	7.89559	36	83	75	2.08333	130	4.93	10.2533	0.2	1.25	0.351127	3.57	0.67	2.42	1.96709	2.25754
Male	20	175	51.2	16.7	68	0.85	0.38	91	133	117	106	4.3	72.9	15.1	31.3	2.2	7	5.7	6.6	10.2696	26	72	65	2.5	110	6.2	21.6279	0.2	0.64	0.384327	8.3	1.63	13.57	1.04589	4.5331
Male	19	169	44	15.4	61	0.79	0.36	100	168	176	123	1.9	19.9	15.2	7.2	2.2	7	7	7	12.1591	43	70	51	1.18605	135	8.4	51.5789	0.3		0.440533	16.4	0.26	4.37	0.437988	8.99868
Male	21	167	45.96	16.5	62	0.79	0.37	108	162	163	105	29.6	79.7	114.8	40.6	4	9.6	10.2	9.8	8.32571	35	114	108	3.08571	170	3.08	49.4737	0.3	4.42	0.444073	1.7	0.92	1.57	6.5416	0.575166
Male	21	166.5	70.5	25.6	78	0.86	0.46	93	161	139	116	0.9	61.7	77.6	34.1	1.3	4.6	7.3	9.2	7.15821	35	137	62	1.77143	182	9.74	96.6667	2.4		0.52805	13	0.9	11.6	0.216174	20.7986
Male	20	163	54.4	20.5	66	0.81	0.4	93	191	126	98	1.9	12	49.8	58.8	1.91	3.55	5.89	4.97	13.706	28	76	100	3.57143	119	6.81	49.4737	1.4	0.29	0.444073	10.8	0.1	1.11	0.456368	9.88878
Male	21	168	55.06	19.5	70	0.85	0.41	82	121	85	67	4.3	58.6	21.4	2.7	3.4	4.2	6.4	5.1	12.2119	28	79	43	1.53571	124	7.05	18.3721	0.9	0.62	0.395086	11.5	1.4	16.06	1.11255	5.16896
Male	21	171	47.02	16.1	61	0.78	0.35	86	155	157	114	0.9	51.9	65.1	42.7	1.5	6.1	7.4	7.4	10.7995	46	74	37	0.804348	144	11.4	78.8889	1.7		0.553863	14	0.74	10.36	0.226298	22.9755
Male	19	165	52.5	19.3	63	0.83	0.38	92	166	117	122	1	3.6	25.2	20.7	0.19	0.85	0.5	0.15	12.6819	28	47	52	1.85714	90	9.99	106	0.5	0.15	0.493753	23.35	0.03	0.82	0.241696	18.9875
Male	20	173	58.68	19.6	69	0.86	0.39	8	152	76	79	5.1	79.6	24.3	14.4	0.2	0.5	0.4	0.3	14.4913	39	79	73	1.87179	141	5.7	19.2157	1.5	0.76	0.370536	8.09	1.24	10.05	8.71335	54.6611
Male	18	177	57.3	18.3	71	0.79	0.4	89	99	88	92	5.7	19.2	26.7	30	0.1	0.1	0.2	0.5	10.195	26	51	59	2.26923	89	5.9	14.9123	1.7	0.84	0.372399	10.9	1.35	14.7	1.40451	3.53609
Male	19	177	57.3	18.3	70	0.79	0.39	94	109	114	99	7.5	25.2	35.1	35.9	0.7	1.8	2.7	2.1	7.05234	26	54	34	1.30769	97	6.49	12.2667	3.1	1.13	0.352255	6.73	1.18	7.94	1.79043	2.52241
Male	19	176	54.64	17.6	64	0.77	0.36	107	183	161	116	17.5	145.9	39.9	89.3	1	6.2	3.3	7.9	10.4558	46	64	32	0.695652	118	5.22	5.2	0.2	2.68	0.312297	2.17	1.7	3.67	3.88696	0.944875
Male	19	166	49.2	17.9	64	0.76	0.38	77	111	60	61	3.5	51.2	19	24	1.1	7.6	2.9	4.2	12.1304	29	87	61	2.10345	132	6.7	23.4286	0.6	0.49	0.406854	13.6	1.4	19.2	0.941182	6.84308
Male	20	173	60	20	78	0.91	0.45	83	134	120	92	2.5	48.1	26	9.3	1.5	4.5	4	3.1	6.06959	22	74	82	3.72727	102	6.71	30.8	0.8	0.36	0.437746	13.28	0.69	11.87	0.642108	8.6992
Male	21	174	48.5	16	66	0.89	0.37	77	193	199	105	3.3	61	127	86	1.1	7.9	14.4	10.9	11.37	40	122	121	3.025	190	5.5	24.2424	0.2	0.47	0.412949	5.4	0.49	2.68	0.8874	7.25244
Male	19	168	47.5	16.8	66	0.82	0.39	88	120	123	111	3.5	43.5	44	35	0.24	1.8	1.8	1.9	8.17	32	94	78	2.4375	152	6.2	23.4286	0.2	0.52	0.406854	8.8	1.25	10.99	0.868159	5.79472
Male	19	168	67.7	24	85	0.89	0.5	97	153	106	105	18	151	115	87	2.7	15.3	13.5	12.9	6.43	36	108	76	2.11111	170	3.95	4.88889	0.2	2.68	0.312524	2.16	2.37	5.14	4.22091	1.04772
Male	18	176	60	19.4	74	0.8	0.42	82	150	96	80	2.7	106	97	1	0.4	4.1	4.8	1.3	16	30	82	60	2	132	7.24	30	1.1	0.39	0.427378	8.28	1.51	12.5	0.698576	8.18344
Male	19	163	53.76	20.2	70	0.83	0.42	91	185	153	81	9.4	109	112	35	0.8	5.3	7	3.5	6.49	26	83	65	2.5	122	4.98	9.46809	0.9	1.39	0.342171	3.3	1.05	3.5	2.28637	2.11268
Male	18	170	55	19	65	0.76	0.38	85	152	128	98	4.2	51	60	48	1.5	6.1	8	6.5	10.15	32	68	61	1.90625	115	6.36	19.0476	2.2	0.61	0.39583	6.95	0.7	4.85	1.06344	5.05784
Male	19	167	57	20.4	66	0.74	0.39	85	132	118	97	1.8	38.5	44	29	0.9	3.4	5.3	5.2	5.71	27	65	85	3.14815	111	8.58	43.8889	0.3	0.26	0.46449	13.17	0.78	10.3	0.45576	11.6971
Male	20	170	52	18	65	0.86	0.38	84	150	114	108	4.3	20.3	46.5	42.7	4.24	7	5.76	7	9.4586	36	87	116	3.22222	148	5.18	20.2326	0.9	0.63	0.388653	8.34	0.24	2.02	1.0965	5.01588
Male	19	179.5	58.4	18.2	68	0.84	0.37	90	139	85	73	6.9	74.7	72	27.9	0.9	5.8	5.3	4.2	13.0046	29	84	86	2.96552	136	4.98	12.029	0.7	1.02	0.362591	5.59	1.38	7.73	1.68912	2.89258
Male	21	167	52.46	18.8	65	0.77	0.38	90	178	173	105	3.1	46.2	67.5	26.3	0.1	0.2	0.6	0.3	12.4607	29	74	62	2.13793	114	6.89	26.7742	1.2	0.46	0.414862	7.46	0.48	3.65	0.75888	6.34889
Male	20	160	49.1	19.2	68	0.85	0.42	80	127	107	104	4.5	41.6	43.7	37	1.2	5	6.5	6.1	8.69761	37	81	103	2.78378	142	5.3	17.5556	0.8	0.64	0.392028	8.38	0.78	6.62	1.18193	5.09658
Male	19	160	48.4	18.9	64	0.78	0.4	90	128	90	93	2.2	34.2	30	11.8	0.35	2.4	2.2	0.7	11.95	28	78	97	3.46429	136	6.6	36.8182	0.5		0.444265	14.8	0.84	12.45	0.53856	8.91632
Male	20	163	54.4	20.5	70	0.83	0.42	104	182	146	99	10	76	78	30	1.4	5	5.5	3.9	8.7	34	71	50	1.47059	139	5.31	8.9	0.21	1.55	0.339053	3.5	0.84	2.95	2.25577	1.67229
Male	21	177	62	19.8	71	0.82	0.4	106	196	200	124	4.9	26.5	33.3	52.7	1.1	5.07	7	5.67	6.06834	33	109	62	1.87879	164	6.06	16.5306	0.9	0.77	0.384811	5.89	0.24	1.41	1.0939	3.2658
Male	20	169.5	55	19.1	70.5	0.85	0.41	97	161	128	90	4.5	53.5	17.8	10.4	3.5	7	7	6.35	18.3133	22	65	38	1.72727	94	7.22	18.6667	1.3	0.69	0.387974	8.96	0.76	6.86	1.05523	3.99214
Male	20	166	48.48	17.6	64	0.8	0.38	87	159	117	80	1	60	73.5	13.2	2.22	7	7	3.15	12.8294	18	45	39	2.16667	78	10.9	78	1.4	0.14	0.528515	14.7	0.81	12.1	0.249724	20.3863
Male	19	161	49.9	19.3	68	0.83	0.42	81	156	184	117	2.5	43.8	99.4	63.6	1.4	4.9	12.4	10.4	8.52858	27	53	74	2.74074	98	6.93	31.2	0.7	0.36	0.436675	7.21	0.55	3.97	0.651667	8.96717
Male	19	167	54.7	19.6	71	0.83	0.42	83	172	162	108	3.5	53	58	38	0.1	3.8	2.8	6.7	3.89	24	81	101	4.20833	130	5.72	23.4286	0.23	0.51	0.406854	7.36	0.55	4.09	0.898952	6.2368
Male	20	181.5	53	16.1	73	0.89	0.4	105	145	149	148	6.67	34.3	112.7	66.8	3.19	6.03	6.9	6.9	5.69	25	46	105	4.2	90	4.72	15.7421	0.4	1.04	0.351455	3.82	0.7	2.63	1.49675	2.44561
Male	20	162.5	53.5	20.4	75	0.91	0.46	103	173	160	131	4.3	74.3	62.9	63.5	3.08	6.9	6.9	6.9	8.71439	21	78	78	3.71429	125	5.85	22.5581	1.1	0.67	0.381644	5.08	1	5.08	0.97514	3.85814
Male	19	180.5	55.68	17.2	70	0.88	0.38	87	112	70	86	3.8	50.3	20.4	13.2	1.7	6.7	2.4	5.3	12.3009	32	54	20	0.625	104	9.24	23.4211	1.2		0.395386	12.06	1.86	22.43	0.948952	5.42095
Male	21	160.5	41.58	16.2	61	0.87	0.38	86	107	101	72	2.9	90.7	60.6	15.9	2	7.8	7	4.7	11.0065	32	100	33	1.03125	147	8.54	33.4483	1.7	0.43	0.408302	9.28	4.18	38.8	0.729181	7.18361
Male	19	174	68.36	22.6	76	0.8	0.43	85	150	131	96	5.3	60.7	39.4	29.9	1.5	7.5	6.8	5	7.79956	30	84	111	3.7	132	4.97	16.2264	1.1	0.77	0.376113	6.93	0.85	5.9	1.34196	4.02438
Male	18	172	63.3	21.4	70	0.78	0.4	81	123	94	52	1.1	3.2	17	28	0.13	2.9	4.3	1.1	7.81	31	68	87	2.80645	116	8.3	70	0.6		0.499136	28	0.05	1.48	0.286733	20.2739
Male	18	168	53.4	18.9	70	0.84	0.41	87	147	112	94	2	54	63.5	57	1.5	3.6	7.7	9.1	7.12	34	83	71	2.08824	141	7.47	40	0.7	0.29	0.453696	9.9	0.86	8.58	0.499448	10.2313
Male	19	172	58	19.6	74	0.88	0.43	85	135	107	121	8.3	53	42	73	0.76	2.3	8.9	4.2	5.08	49	110	45	0.918367	173	5.83	10.3614	1.8	1.21	0.350437	5.05	0.89	4.52	2.10156	2.59813
Male	20	169	46	16.1	66	0.8	0.39	101	223	184	140	6.5	79.3	60.7	58.6	2.6	7	7	7	12.4039	33	76	152	4.60606	137	4.24	14	1.7	1	0.360756	3.9	0.59	2.32	1.49011	2.64062
Male	20	171	48.7	16.7	63.5	0.8	0.37	86	97	56	41	1.5	7.5	36.4	0.4	0.1	0.2	0.4	10.5	15.3239	33	88	88	2.66667	145	7.58	62	0.8	0.22	0.466293	27.2	0.54	14.8	0.377163	13.8162
Male	22	174	53.56	17.7	77	0.8	0.44	80	118	82	63	3.6	63	36	20	1	6.6	6.2	4.4	5.04	36	94	37	1.02778	141	7.76	24.1667	0.9	0.52	0.40067	10.78	1.56	16.86	0.94554	6.34957
Male	19	161	70	27	86	0.84	0.53	87	125	91	93	12.5	178	102	147	0.8	3.8	4.8	4.8	7.15	25	85	63	2.52	137	4.64	6.88	0.91	1.81	0.32988	2.76	4.35	12.03	3.12155	1.70098
Male	19	164	47.4	17.6	64	0.8	0.39	91	169	172	100	22	63	141	66	0.95	4	5.8	4.1	3.67	29	73	109	3.75862	119	3.34	4.59091	5.5	3.17	0.298798	1.99	0.52	1.04	5.35108	0.943891
Male	20	161	53.28	20.5	70	0.84	0.43	94	178	146	114	0.9	88.3	45.3	19.1	34	7	7	7	13.3991	31	151	107	3.45161	187	8.22	101.111	0.5		0.522662	14.1	1.04	14.7	0.214851	20.5141
Male	21	165	48.7	17.9	65	0.79	0.39	97	198	241	151	3.1	33	40	63.9	1	3.7	5.4	8	8.42731	31	82	70	2.25806	178	6.64	30.6452	1.6	0.47	0.405008	6.64	0.3	1.96	0.726934	5.76513
Male	19	164	44.6	16.6	63	0.82	0.38	75	161	127	103	5	91	88	103	1.5	11.8	12.4	11.7	10.77	36	58	102	2.83333	114	5.17	17.2	1.1	0.7	0.379727	5.13	1	5.13	1.3668	4.97418
Male	21	167	43.4	15.6	59	0.8	0.35	83	151	144	119	0.5	74	86.4	40	0.9	7	8.4	6	5.29	27	68	48	1.77778	105	12.44	168	0.1	0.07	0.616048	17.31	1.08	18.71	0.128422	43.1728
Male	20	155.5	43	17.9	61	0.79	0.39	84	149	109	87	1.3	86.71	100.67	25.42	1.46	7	7	6.9	9.6525	34	70	62	1.82353	128	8.8	63.0769	0.8	0.73	0.493156	11.2	1.3	14.5	0.3315	16.4073
Male	20	169	56.72	19.9	68	0.81	0.4	87	149	106	116	1.1	84.3	38.9	4.6	3.67	11	8.1	8.9	12.52	31	75	59	1.90323	127	9.36	87.2727	0.3	0.16	0.494153	15.5	1.34	20.8	0.274697	18.54
Male	21	174	57.66	19	68	0.82	0.39	94	153	110	113	0.9	106.8	32.1	32	2.3	14.2	5.2	4.6	11.5106	31	86	83	2.67742	146	8.9	98.8889	0.6		0.525311	14.5	1.8	26	0.214851	20.5141
Male	21	169	50.76	17.8	67	0.84	0.39	97	220	175	147	2.1	12.6	77.4	47.1	1.3	1.3	7.8	6.2	11.3845	30	98	46	1.53333	146	8.43	45.7143	0.4	0.32	0.433935	8	0.08	0.7	0.492439	8.47888
Male	20	164	53.52	19.9	71	0.85	0.43	89	161	106	97	4.9	6.5	19.7	26.7	0.95	2.4	4.8	5.2	13.6646	29	73	58	2	121	6.2	18.3673	0.2	0.73	0.378152	11.04	0.02	0.24	1.20738	4.10133
Male	21	151	40.9	17.9	64	0.81	0.42	101	105	125	76	2.3	60.7	52.3	24	0.3	1.1	1.1	2.1	19.4073	45	100	120	2.66667	170	6.1	41.7391	1	0.36	0.426621	10	14.6	146	0.527269	7.34789
Male	19	167	48.54	17.4	63	0.75	0.37	88	159	106	95	1	75.4	28.8	16.4	1.43	8.1	6.68	4.28	10.9712	35	58	62	1.77143	105	9.46	94	0.9	0.15	0.50681	17.13	1.04	17.95	0.248045	20.0938
Male	19	168.5	83.48	29.5	95	0.91	0.56	85	129	130	90	7.2	54.1	60.6	28.8	1.8	4.8	6.6	4.9	7.98687	28	94	134	4.78571	145	4.3	13.3333	0.3	1.05	0.352162	5.68	1.06	6.05	1.82304	2.98309
Male	20	175	52.3	17.1	71	0.86	0.4	93	129	115	98	4.5	42	52	31	2.4	9.2	5.2	8.3	6.48	37	147	138	3.72973	215	4.84	18.2222	1.4	0.68	0.389556	7.47	1.04	7.8	1.08087	4.21568
Male	20	174	54.5	18	71	0.87	0.4	101	127	95	94	5.4	19.6	15	28	0.8	3.7	3.8	2.3	9.66	30	75	61	2.03333	119	5.93	15.1852	0.44	0.83	0.377899	9.86	0.54	5.38	1.23794	3.16573
Male	20	163	45	16.9	63	0.79	0.38	98	172	140	109	4.2	114.9	100.4	29.9	1.64	7	7	6.38	14.9735	31	45	50	1.6129	90	6.77	20.2381	1	0.64	0.391747	4.91	1.5	7.3	0.9792	4.2158
Male	19	170	41.5	14.4	66	0.86	0.38	103	169	121	139	11.18	88.78	87.77	75.63	1.85	5.02	7	7	8.76032	29	44	25	0.862069	90	6.38	8.13953	1.9	1.72	0.332504	2.91	1.17	3.42	2.53536	1.52158
Male	21	169	54.8	19.2	65	0.8	0.38	102	197	208	133	2.3	18.5	27.6	13.7	1.16	5.4	8.3	0.5	15.9849	78	110	58	0.74359	192	7.65	36.087	1.2	0.36	0.438442	11.5	0.17	1.95	0.5244	7.25292
Male	21	159	43	17	62	0.77	0.38	92	178	155	109	11.1	235	222	121	2.32	7	7	7	6.77267	31	70	61	1.96774	130	4.85	7.56757	1	1.65	0.336745	1.99	2.6	5.2	2.68282	1.77513
Male	20	165	52	19.1	66.5	0.82	0.4	102	199	201	133	4.31	83.2	103.2	64.43	3.41	7	7	7	8.10385	34	104	281.4	8.27647	152	3.93	18.7935	0.2	0.67	0.393242	4.2	0.81	3.4	0.98268	3.89939
Male	21	163.5	44.6	16.8	60	0.79	0.36	95	116	97	84	6.8	7.3	10.2	7.4	3.9	7	5.5	7	12.91	22	92	97	4.40909	126	4.81	14.1176	1.4	1.03	0.355268	13.7	0.02	0.32	1.61353	2.73729
Male	20	189	66.46	18.6	82	0.92	0.43	78	135	81	99	3.7	82.6	29.3	9.54	0.87	2.4	3.2	2.6	9.82311	31	84	96	3.09677	147	5.73	23.2432	0.7	0.52	0.399568	9.54	1.38	13.21	0.987046	6.37619
Male	19	172	54.8	18.5	65.5	0.81	0.38	89	186	122	101	31.4	118.1	86.9	36.4	0.86	3.6	4.89	1.13	9.7299	33	99	40	1.21212	147	4.13	3.12102	0.2	4.4	0.286684	1.92	0.9	1.71	7.7371	0.702471
Male	21	157.5	49	19.9	69	0.88	0.43	81	136	93	51	1	16.4	6.6	4.8	0.1	0.1	0.2	0.1	15.6559	28	86	102	3.64286	120	8.11	81	2.1	0.14	0.523976	41.2	0.27	11.55	0.260667	22.293
Male	19	170	53.26	18.4	66	0.8	0.38	89	121	95	64	11.9	88	57.2	19.1	1	5.4	4.1	2.5	8.49012	28	52	42	1.5	93	5.34	7.14286	0.2	1.74	0.332782	4.51	2.37	10.7	2.93221	1.73232
Male	19	166	70	25.4	79	0.79	0.47	86	144	124	90	2.1	55	73	38	1.6	8.1	11.3	7.7	6.61	30	97	91	3.03333	142	6.82	38.5714	0.5	0.31	0.448289	9.7	0.91	8.84	0.528028	9.89079
Male	20	169	48	16.8	68	0.8	0.4	94	137	87	75	5.8	72.8	41.3	15.4	2.4	2.4	7	3.5	17.1105	31	79	57	1.83871	114	5.94	14.6552	0.8	0.88	0.371354	7.01	1.55	10.9	1.3846	3.24151
Male	21	166	45.8	16.6	65	0.89	0.39	85	115	79	70	3.7	15.2	29.9	7.6	0.49	5.53	2.18	1.55	17.6821	29	78	69	2.37931	121	6.34	25.4054	1.9	0.54	0.393495	11.8	1.55	18.4	0.93684	5.73074
Male	20	167	73.78	26.4	88	0.9	0.52	99	154	125	102	22.9	170.6	110.3	75.2	1.58	5.67	5.5	3.75	5.78386	47	202	210	4.46809	278	2.7	3.9738	0.7	3.38	0.301307	1.83	2.7	4.94	5.30864	0.815681
Male	21	163	43.5	16.4	65	0.81	0.39	97	163	187	93	57.1	189.9	112.3	8.1	7	7	7	1.88	8.56775	26	58	62	2.38462	101	3.05	1.41856	0.2	7.75	0.272842	1.11	2.01	2.25	13.3897	0.375646
Male	20	169.5	58.7	20.6	75	0.87	0.44	87	131	107	105	2.6	40.1	29.6	21.7	1.3	3.8	4.08	5	10.1111	31	85	129	4.16129	144	5.77	35.3846	0.2	0.38	0.420387	12.2	0.85	10.42	0.649283	7.88777
Male	21	162.5	46.5	17.7	61	0.8	0.37	91	155	128	81	1	33.5	35.7	13.6	0.9	7.2	8.5	5.8	17.078	24	54	62	2.58333	79	9.46	85	0.5	0.15	0.518291	19.16	0.5	9.72	0.243231	19.2549
Male	22	169	62	21.7	78	0.88	0.46	88	135	144	132	4	72	54	57	1.5	8.1	8.1	8.1	6.61	28	84	184	6.57143	136	4.58	22.75	0.91	0.59	0.390457	6.37	1.44	9.22	0.992182	5.07977
Male	20	169.5	77.12	27	93	0.91	0.54	123	204	228	166	122.8	81.5	203.9	212.7	7	7	7	7	3.1761	27	109	235	8.7037	157	1.63	0.789902	0.2	15.87	0.24534	0.45	0.51	2.1	25.3567	0.152291
Male	21	172	58.24	19.7	73	0.9	0.42	107	177	156	147	3.2	37.5	42	42.4	0.49	2.79	1.97	7.02	9.63342	27	84	83	3.07407	131	6.24	32.8125	0.5	0.5	0.39583	7.27	0.48	3.56	0.710759	4.90725
Male	20	158	41.5	16.6	61	0.8	0.38	96	163	98	100	6.4	67.9	69.3	29.3	1.8	5.9	6.9	6.8	14.8438	31	56	51	1.64516	111	5.98	12.3438	0.2	0.97	0.369849	5.27	0.91	4.84	1.5096	2.86498
Male	19	163	48	18.1	68	0.87	0.41	87	146	130	85	5.5	58.7	51.2	28.2	0.5	3.68	3.46	2.6	13.4555	34	69	60	1.76471	115	5.93	14.5455	0.2	0.81	0.378293	6.54	0.9	5.9	1.37348	3.76892
